# Supplementary material for: Association of the systemic immune-inflammation index with all-cause and cardiovascular mortality in individuals with rheumatoid arthritis
Source: Sci Rep. 2024 Jul 2;14:15129. doi: 10.1038/s41598-024-66152-4 (PMC11219888; doi:10.1038/s41598-024-66152-4)
Supplement: Supplementary file 1 — Supplementary Information. [file 41598_2024_66152_MOESM1_ESM.xlsx]

## Sheet: dateHuang(清洗后)0125(1)
Supplementary Table 1. The dataset used to analyze in the current study.
Age	Sex	Races	PIR	Education	Diabetes	Smoke	Alcohol	Hyperlipidemia	Hypertension	BMI	Waist circumference	RBC	WBC	Neutrophils	Platelet	Lymphocyte	SII	All-cause mortality	Cardiovascular mortality	Follow-up (months)	Insurance
3	0	1	3	3	0	0	1	1	0	1	98	4.73	7.6	5.1	214	1.6	682.125	1	0	177	1
2	0	1	2	1	1	2	1	1	0	2	94.9	4.89	5.9	3.4	187	1.6	397.375	0	0	248	1
2	1	4	2	2	0	0	1	1	0	2	92.1	4.57	6.2	3.1	187	2.5	231.88	0	0	239	1
2	1	1	3	2	0	2	1	1	0	2	102.4	4.05	8.1	4.9	319	2.1	744.333	0	0	246	1
2	0	1	3	1	0	1	3	1	0	3	109.3	4.82	6.5	3.7	301	1.9	586.158	1	0	165	1
3	1	3	1	1	1	0	0	1	1	2	99.9	4.31	8.9	5.7	251	2.5	572.28	0	0	247	1
3	1	1	1	2	0	0	4	1	1	2	81	3.89	6.6	4.4	195	1.7	504.706	1	0	65	1
2	0	1	3	2	0	2	3	1	0	2	110.2	5.5	7	4.6	282	1.6	810.75	0	0	246	1
3	0	2	2	3	0	2	1	0	1	3	125.6	4.48	4.6	2.2	227	1.7	293.765	0	0	245	1
3	0	1	2	2	0	2	4	0	0	2	97.6	5.22	9.8	5.5	219	2.7	446.111	1	0	100	1
2	1	3	3	3	1	0	1	1	0	2	93.9	4.34	8.3	4.8	298	2.8	510.857	0	0	235	1
3	1	1	1	2	1	0	4	1	0	3	111.5	4.01	5.3	3	158	1.6	296.25	1	0	62	1
3	1	1	2	2	1	0	4	1	1	3	120.5	4.52	7.4	4.2	258	2.3	471.13	1	0	190	1
3	1	3	1	1	1	2	0	1	1	2	98	4.84	10.6	6.1	431	3.8	691.868	1	1	139	1
3	1	1	2	2	0	0	0	1	1	2	103	4.35	6.9	3.6	213	2.5	306.72	1	0	66	1
2	0	3	1	2	1	2	1	1	0	2	95.4	4.1	6.1	3.4	263	1.8	496.778	0	0	237	1
3	1	3	3	1	1	0	0	1	0	2	99	4.77	7.1	2.9	220	3.5	182.286	0	0	247	0
3	1	2	1	1	1	0	0	1	1	2	95.7	4.61	5.1	2.9	192	1.5	371.2	1	1	51	1
3	1	2	1	1	0	1	3	1	0	2	98	4.69	10.7	5.2	346	4.1	438.829	1	0	184	1
2	1	1	2	2	0	1	2	1	0	1	81.8	4.54	7.2	4.8	212	1.6	636	0	0	230	1
3	0	2	2	1	0	0	1	0	1	3	127.4	3.63	5.1	3.2	309	1.1	898.909	1	1	35	1
3	1	1	1	2	0	0	0	1	1	2	89.9	4.58	6.4	2.7	251	2.9	233.69	1	1	79	1
2	1	2	2	1	0	1	2	0	0	1	77.3	5.49	17	9.9	378	5.2	719.654	0	0	230	0
3	0	2	2	1	0	1	2	1	0	1	90.5	4.89	8	3.8	239	3.3	275.212	1	0	58	0
2	0	1	3	2	0	2	4	1	1	2	101.2	5.43	5	2.8	365	1.4	730	0	0	244	1
3	0	1	1	2	0	2	4	1	0	3	111.8	4.23	10.2	6.9	273	2.1	897	1	0	124	1
2	1	1	3	3	0	2	2	1	1	1	85.6	4.45	5.6	2.5	257	2.6	247.115	0	0	232	1
3	1	1	1	2	0	0	4	1	0	3	118.2	4.69	6.9	5.1	228	1.2	969	1	1	61	1
3	1	1	1	1	0	1	4	1	1	2	95	4.41	9.3	5.4	470	2.9	875.172	1	1	136	1
3	0	2	1	1	1	0	4	1	0	2	98.6	4.7	4.7	2.5	203	1.7	298.529	1	1	206	1
3	0	1	2	1	1	1	1	1	1	2	96.4	4.82	6.9	4.6	188	1.4	617.714	1	0	60	1
3	0	1	2	2	0	2	4	0	1	3	110.4	3.93	7.7	4.5	298	1.8	745	1	0	112	1
1	1	1	2	2	0	0	4	0	0	1	71	3.66	4.3	2.3	165	1.5	253	0	0	245	1
3	1	3	1	1	0	1	4	1	1	3	96	4.43	5.7	3.2	245	2	392	0	0	238	0
3	0	1	1	2	0	2	4	1	1	2	98.6	4.68	6.3	3.8	261	1.8	551	1	0	128	1
3	0	2	1	1	0	1	1	1	1	2	93	4.86	9.4	6.6	251	2	828.3	1	0	74	1
2	0	1	2	2	1	1	4	1	0	2	100.6	5.34	7.7	4.7	151	2.2	322.591	0	0	237	1
3	1	1	2	2	0	0	0	1	1	1	79.8	4.01	7.1	4.9	632	1.2	2580.67	1	0	176	1
3	0	3	1	1	0	0	4	1	0	2	97.9	4.85	4.9	3.2	211	1.2	562.667	1	1	147	1
2	1	3	1	2	0	2	2	1	0	3	140	4.91	9.3	5.8	265	2.7	569.259	0	0	238	1
3	0	3	1	1	0	0	1	1	0	2	88.5	4.55	6.9	4.4	220	1.7	569.412	1	0	124	1
2	0	1	2	2	0	0	1	1	0	3	118.6	4.84	5.4	3.1	262	1.7	477.765	0	0	229	1
3	1	1	2	1	0	0	4	1	1	2	107.6	4.61	8.8	4.3	312	3.7	362.595	1	0	180	1
3	1	3	1	2	0	0	0	1	1	2	78.8	4.28	6.7	4.2	178	1.6	467.25	1	1	33	1
2	0	1	1	2	0	2	2	1	1	3	135.8	5.79	9.9	6.4	229	2.7	542.815	0	0	232	1
3	0	3	1	1	0	2	0	1	1	2	102.5	5.13	10	5.8	279	3	539.4	1	0	157	1
2	1	2	3	3	0	0	0	1	1	2	88.3	4.62	4.4	1.7	431	2.1	348.905	0	0	235	1
2	1	4	1	1	1	0	0	1	0	1	87.1	4.21	7.5	3.8	257	3.2	305.188	0	0	246	0
3	1	2	3	1	0	2	2	0	0	1	74.5	4.05	9.3	5.8	307	2.7	659.481	0	0	239	1
2	0	1	1	1	0	1	3	1	1	2	109.2	4.86	9.4	6.2	311	2.2	876.455	0	0	243	0
3	0	2	1	1	0	2	1	1	1	1	86.1	4.03	6.1	3.1	296	1.8	509.778	1	1	108	1
3	1	3	1	1	0	0	0	0	1	3	111	4.2	9.6	6.1	273	2.6	640.5	1	1	107	1
2	1	2	2	1	0	0	0	1	1	2	89	2.9	6.4	2.9	200	2.5	232	0	0	239	1
2	1	1	3	3	0	1	2	1	0	1	70.2	4.45	10.3	5.5	278	3.8	402.368	0	0	247	1
2	1	3	1	1	0	0	0	1	0	2	84.7	4.78	6.4	3.7	340	2.3	546.957	0	0	248	0
2	0	3	2	1	1	2	1	1	0	2	96.9	5.28	7.3	4.4	184	1.9	426.105	0	0	229	1
3	1	3	3	1	1	2	4	1	1	2	96.7	4.66	6.9	3.7	302	2.5	446.96	1	0	37	1
3	0	3	1	1	0	2	4	1	1	2	102.4	4.86	5.9	3.7	223	1.5	550.067	1	1	107	1
2	1	1	3	2	0	0	1	1	1	2	88.1	3.59	3.8	2.3	232	1	533.6	0	0	237	1
3	1	1	3	2	0	2	1	1	1	1	90	4.6	7.6	4.4	206	2.5	362.56	1	1	227	1
2	1	1	2	3	1	0	4	1	0	3	108.5	4.79	7.1	4.3	296	2.1	606.095	1	0	175	1
2	1	3	2	1	0	1	3	1	1	2	101.8	5.01	9.7	6.2	221	2.8	489.357	0	0	247	0
2	1	4	3	3	1	0	4	1	1	2	91.8	4.97	6.2	3.3	339	2.2	508.5	1	0	184	1
3	0	1	2	2	0	1	1	0	0	2	96.2	4.37	7.1	4.5	245	1.8	612.5	1	1	28	1
3	1	3	1	1	1	0	4	0	1	1	80.7	4.44	7.3	4.3	304	2.5	522.88	1	0	55	1
3	1	1	1	1	0	2	4	1	0	3	130	4.01	7.9	5.1	264	1.9	708.632	1	1	123	1
3	0	3	1	1	0	1	1	1	1	3	110.7	4.82	6.4	4.6	257	1.1	1074.73	1	1	112	1
2	0	3	1	2	1	1	4	0	0	1	83.5	3.67	3	2	98	0.6	326.667	1	0	8	1
2	0	4	1	1	0	2	4	1	1	3	104	5.8	7.6	5.1	308	1.5	1047.2	0	0	249	1
3	1	2	2	3	0	2	1	1	1	2	101.6	4.53	9.1	6.7	260	1.3	1340	1	1	59	1
3	1	1	2	2	0	2	1	1	1	1	86	4.89	6.3	4.1	228	1.4	667.714	1	0	51	1
3	1	3	3	3	1	0	0	1	1	3	95	4.43	11.9	7.2	207	3.7	402.811	1	0	221	1
3	1	2	2	1	1	0	4	1	1	3	120.9	4.43	6.9	3.4	293	3	332.067	1	1	170	1
3	1	2	2	2	1	0	0	0	1	2	80.9	2.92	5.6	2.9	256	2	371.2	1	0	189	1
2	1	1	1	1	0	2	4	1	0	3	107	4.84	10.3	5.8	372	3.4	634.588	0	0	248	1
3	1	3	2	2	1	0	4	1	1	1	94.7	3.59	6.4	4.1	307	1.6	786.688	1	1	30	1
3	0	1	2	2	0	2	1	0	1	2	109.5	4.8	6	4	174	1.3	535.385	1	0	93	1
3	0	2	2	1	0	0	4	1	1	3	110	3.64	4.2	1.9	190	1.7	212.353	1	0	66	1
3	0	3	1	1	0	2	2	1	0	1	94.3	4.9	7.2	5.7	269	0.9	1703.67	1	1	216	1
3	0	1	2	3	0	2	4	1	1	1	92.2	4.99	8.1	6	266	1.4	1140	0	0	237	1
3	0	1	2	1	0	2	4	1	1	1	98	4.82	7.3	3.7	209	2.2	351.5	1	1	122	1
3	1	1	3	2	0	2	1	1	1	1	78.9	4.31	5.9	3.8	295	1.5	747.333	1	0	227	1
3	0	1	2	2	0	0	0	0	0	1	79.8	4.98	8	5.8	326	1.5	1260.53	1	1	216	1
3	0	1	3	3	0	2	1	1	1	2	106.7	4.58	6.4	3.1	197	2.3	265.522	1	1	29	1
3	1	2	2	1	0	0	1	1	1	3	115.8	5.2	6.3	3.6	272	2	489.6	0	0	237	0
3	1	1	2	2	0	0	0	1	1	3	101.6	3.59	6.7	4.2	193	1.7	476.824	1	0	26	1
2	0	1	3	3	0	2	1	1	0	2	109.3	4.91	7.3	4.5	315	2.1	675	0	0	230	1
3	0	1	1	2	0	2	4	0	1	3	113.7	4.99	5.9	3.3	202	1.8	370.333	1	1	137	1
2	1	3	1	1	1	1	3	1	0	3	135.6	5.07	12.8	9	268	2.6	927.692	1	0	109	1
2	0	1	3	3	0	0	4	1	0	3	97.4	5.31	6.6	4.2	251	1.9	554.842	0	0	240	1
3	0	3	2	3	1	0	1	1	1	1	87.8	4.4	4.2	2.8	144	1	403.2	0	0	232	1
3	1	2	2	2	0	1	3	1	1	3	112.3	4.72	5.7	3.5	376	1.7	774.118	1	0	185	1
3	0	2	2	1	0	2	4	1	1	2	104.2	4.14	8.6	6.6	272	1.3	1380.92	1	1	34	1
1	1	3	1	2	0	1	3	0	0	1	85	4.44	17.2	15.4	489	1.3	5792.77	0	0	235	1
3	0	1	2	1	0	2	4	1	0	2	105	4.56	5.1	3.2	166	1.2	442.667	1	1	138	1
3	1	4	1	1	1	2	4	1	1	3	112.6	4.98	11.3	6.5	319	2.5	829.4	1	0	23	0
3	0	1	2	2	0	2	1	1	1	3	117.2	4.98	7.6	5	291	1.8	808.333	1	0	91	1
2	0	4	1	2	0	1	3	0	1	1	82.7	5.01	6.6	3.2	196	2.4	261.333	0	0	230	0
2	1	1	1	2	0	0	4	1	1	3	102.2	3.8	6.8	3.8	249	2.3	411.391	1	0	75	0
2	0	4	1	3	0	1	1	1	1	3	110.9	5.23	8.2	5.6	245	1.7	807.059	1	1	232	1
3	0	2	2	1	1	2	4	1	1	1	97.9	5.32	10.8	6.8	391	2.8	949.571	1	0	114	1
2	1	4	1	1	0	0	0	1	0	3	113.1	3.51	3.4	2	304	1	608	1	0	108	1
3	0	1	2	1	0	1	1	1	1	2	99.2	4.82	6.7	4.5	200	1.3	692.308	1	0	73	1
2	0	1	1	1	0	2	3	1	1	1	87.6	4.8	8.6	5.9	440	1.8	1442.22	1	0	223	1
2	1	1	1	1	0	1	3	1	1	1	89.6	4.73	7.1	3.5	168	2.6	226.154	1	0	126	1
3	1	1	2	2	0	2	4	1	0	2	98.5	3.36	4.6	3.3	157	0.9	575.667	1	0	74	1
3	1	2	2	1	0	0	0	1	1	2	99.1	4.44	5.3	2.7	220	2.1	282.857	0	0	230	1
1	0	4	1	1	0	0	4	1	0	3	119.4	4.71	8.4	5.2	457	2.4	990.167	0	0	242	1
3	1	1	2	1	0	0	1	1	1	3	98.9	4.66	4.7	2.4	238	1.6	357	0	0	242	1
1	0	1	2	2	0	2	3	1	1	3	109.3	5.05	6	3.4	226	2	384.2	0	0	243	1
1	1	3	1	1	0	0	0	1	1	3	121.7	4.18	8.3	5	392	2.6	753.846	0	0	248	1
3	1	1	2	2	1	1	0	0	0	1	101	4.23	7.9	5.6	321	1.9	946.105	1	0	24	1
2	0	1	1	1	0	0	1	1	0	3	104.7	4.91	7.5	4.8	275	1.9	694.737	0	0	230	1
3	0	1	2	2	0	0	2	1	0	2	111.1	4.28	6.9	3	134	3.3	121.818	1	1	33	1
3	1	3	1	1	0	0	4	1	1	3	103	5	7.9	4.9	273	2.3	581.609	1	1	142	1
2	1	2	2	1	0	0	1	1	1	2	96.5	4.03	4.6	2.5	279	1.6	435.938	0	0	234	1
3	1	2	3	1	0	0	0	1	1	1	86.3	4.18	7.9	3.9	198	2.7	286	1	0	223	0
3	0	3	2	3	0	0	1	1	1	3	110.6	4.11	5.9	3.1	223	1.9	363.842	1	0	225	1
2	1	1	1	3	0	1	4	1	0	3	107	4.28	9.5	5.1	367	3	623.9	1	0	183	1
3	0	3	2	1	0	1	4	1	0	1	100.4	5.31	8.2	4.6	217	2.3	434	1	0	125	1
2	1	3	3	2	1	2	4	1	1	3	111	5.1	10.4	6.1	325	3.4	583.088	1	0	191	1
2	1	1	3	2	0	0	3	1	0	1	79.1	4.12	4.3	2.3	291	1.5	446.2	0	0	248	1
3	0	1	1	2	0	1	4	1	1	1	93	5.14	9.6	6.2	231	2.6	550.846	1	1	2	1
2	1	1	3	1	0	0	0	1	1	2	87.5	4.58	4.4	3.5	167	0.4	1461.25	1	0	244	1
3	1	1	2	1	1	2	1	1	1	2	106	4.76	6.6	4.2	218	1.7	538.588	1	1	82	1
3	0	1	2	3	0	2	1	1	0	2	105.3	5.36	8.2	6.2	343	1.4	1519	0	0	240	1
3	0	1	3	3	0	0	1	1	1	1	99.8	4.35	6.8	4.6	244	1.3	863.385	1	0	121	1
3	1	2	2	1	1	2	4	1	1	2	102.6	3.46	6.7	4.3	230	1.8	549.444	1	0	137	1
3	1	2	2	2	0	2	1	1	1	3	110.5	3.95	4.4	1.9	230	1.8	242.778	1	1	149	1
3	1	2	1	1	0	2	1	1	1	1	85	4.61	5.8	2.8	256	2.2	325.818	1	1	33	1
3	1	2	1	1	0	0	0	1	1	3	130.6	4.62	7.6	4.2	220	2.6	355.385	1	1	244	0
3	1	1	3	3	0	0	4	1	1	1	70.6	3.49	6.9	4.6	245	1.4	805	1	1	98	1
2	1	1	3	3	0	2	2	1	0	1	63.5	4.62	6.7	4.2	249	1.9	550.421	0	0	242	1
3	0	2	1	3	1	0	4	1	1	2	109.6	4.84	5.6	2.4	193	2.7	171.556	1	0	229	1
3	1	4	1	1	0	0	3	1	1	2	98.5	4.53	7.3	4.5	274	2	616.5	0	0	241	1
3	1	3	1	1	0	0	0	1	0	2	101	4.15	10.6	7.6	514	2.1	1860.19	1	0	143	1
3	0	1	2	2	0	1	3	1	1	2	107.7	4.76	8.8	4.8	268	3	428.8	1	0	72	1
3	0	2	3	3	0	2	1	0	1	2	103.8	4.22	3.4	1.8	207	1	372.6	1	0	168	1
3	0	1	2	2	1	2	0	1	1	3	101.4	5.05	8.2	4.8	193	2.4	386	1	1	174	1
3	0	1	1	1	0	1	3	1	0	1	79.8	5.08	8.6	6.3	234	1.4	1053	1	1	123	1
3	0	3	1	1	0	0	4	1	1	1	86.1	4.93	6.9	4.6	283	1.6	813.625	1	0	115	1
3	0	2	1	1	0	0	1	0	1	3	140	4.9	10	6.7	210	2.2	639.545	1	0	70	1
3	1	1	2	3	0	0	1	1	1	1	80.6	4.44	6.6	3	250	2.5	300	1	1	232	1
3	1	4	2	2	0	0	0	1	1	3	99.7	4.08	5.2	2.5	321	2.1	382.143	0	0	241	1
2	0	1	3	1	0	1	4	0	0	1	83.5	3.58	7.4	4.2	347	2.5	582.96	0	0	243	1
3	1	3	1	1	0	0	4	0	0	3	121.8	4.45	5.7	2.9	301	2.2	396.773	1	0	229	1
3	0	2	2	1	0	0	1	1	0	2	92.3	4.47	4.1	2.3	231	1.3	408.692	0	0	229	1
3	1	1	1	2	1	2	4	1	1	3	121.3	4.22	6.2	3.7	214	1.9	416.737	0	0	248	1
3	1	2	1	1	1	0	4	1	1	3	118.5	3.91	6	4.4	214	1.1	856	1	0	18	1
3	1	2	2	1	0	0	3	0	1	3	120.5	4.43	3.9	2.5	241	1.1	547.727	0	0	230	1
3	1	1	3	3	0	1	2	1	1	2	92.7	5.44	8.6	5.4	271	2.2	665.182	1	0	10	1
1	0	4	1	1	0	0	3	1	0	2	93.4	4.43	5.3	3	228	1.5	456	0	0	246	0
3	1	1	2	3	0	1	1	1	1	2	94.1	4.44	7.2	2.6	384	3.6	277.333	1	0	197	1
3	1	3	1	1	0	2	0	1	1	2	90.9	3.63	8.8	4.1	271	2.8	396.821	1	0	38	1
3	0	1	2	2	1	2	4	1	1	2	106.7	4.77	9.4	6.9	218	1.4	1074.43	1	0	43	1
2	1	2	1	1	0	1	3	1	1	3	109.8	4.75	7.4	3	378	3.4	333.529	0	0	229	0
3	0	1	3	3	0	2	1	0	0	2	97.5	4.53	4.7	3.1	245	0.9	843.889	0	0	245	1
3	1	3	1	1	0	0	0	1	1	3	101.9	4.46	8.7	6.1	168	2.1	488	1	0	225	1
3	0	1	3	2	0	0	4	1	0	3	122.7	4.75	7.3	4	194	2.5	310.4	1	1	161	1
3	1	3	1	1	1	0	0	0	1	3	103.4	4.32	5.6	3.2	178	1.8	316.444	0	0	233	0
2	1	3	2	2	0	0	2	1	0	3	100.4	3.9	4.3	1.8	296	1.9	280.421	0	0	234	1
2	0	2	3	3	0	0	1	1	0	1	74.9	5.57	4.6	2.9	253	1.2	611.417	0	0	245	1
3	1	2	1	1	0	0	0	0	1	3	125.7	3.82	4.9	2.7	209	1.7	331.941	1	1	179	1
3	1	2	1	1	0	1	2	1	1	1	80.9	4.39	4.7	2.1	270	2	283.5	0	0	242	1
3	0	1	2	2	0	2	1	1	0	1	95	4.71	6.4	3.7	255	1.7	555	1	1	65	1
3	1	2	1	2	0	0	1	1	1	2	90.3	3.93	4.6	2.4	263	1.8	350.667	0	0	237	1
1	1	2	1	1	1	1	3	0	1	3	92.1	3.75	7.8	3	153	4.2	109.286	0	0	230	0
3	1	4	2	1	0	0	4	1	1	2	86.6	4.52	6.7	3.8	275	2.3	454.348	0	0	241	1
3	1	1	2	1	0	2	0	1	1	2	97	4.69	10.1	6.4	495	2.4	1320	1	0	159	1
2	0	1	3	1	0	2	1	1	1	3	129.4	4.47	6.4	3	258	2.4	322.5	0	0	231	1
3	1	1	3	2	0	0	0	1	1	2	91	4.66	7.1	4.4	328	2	721.6	1	0	173	1
2	1	2	1	1	0	1	4	1	1	1	96.1	5.3	8.2	5.5	329	2.2	822.5	1	1	203	1
3	1	1	3	3	0	1	4	1	1	1	82.5	4.61	8.9	6	343	2	1029	1	0	34	1
3	1	1	2	1	0	0	1	1	1	1	90.2	4.23	6.3	4.7	238	1	1118.6	1	0	221	1
3	1	1	3	3	0	0	0	1	1	2	96.2	4.4	5.4	3.5	221	1.3	595	1	0	126	1
3	1	1	3	3	0	0	1	1	1	3	107.4	4.32	6.7	3.9	237	2.2	420.136	0	0	240	1
3	0	2	1	1	1	0	0	1	1	2	97.8	5.67	4.8	2.2	244	1.9	282.526	1	1	109	1
3	0	3	2	1	1	2	3	1	0	2	104.2	4.49	4.6	2.2	196	1.9	226.947	1	0	162	1
3	0	3	1	1	1	2	4	0	1	2	98.4	4.53	5	2.8	179	1.5	334.133	0	0	249	0
3	1	3	2	1	0	2	4	1	1	3	103.7	4.61	9.1	4.6	281	3.6	359.056	1	1	21	1
3	1	1	2	1	0	2	2	1	1	1	85.9	4.57	7.3	4.2	247	2.4	432.25	1	1	238	1
3	1	1	2	1	1	1	1	1	0	3	113.8	5.24	12.5	8.4	194	2.6	626.769	1	1	61	1
2	1	2	2	1	0	1	2	1	0	3	107.3	4.62	10.8	6.2	316	3.8	515.579	0	0	241	0
3	1	2	2	1	0	0	1	1	1	2	93.3	4.01	3.7	1.4	244	1.8	189.778	0	0	242	1
3	0	1	2	3	0	0	1	1	1	3	111.2	4.9	6.4	4	211	1.4	602.857	1	1	57	1
3	0	1	2	3	0	2	2	0	1	3	118.2	5.26	5.5	2.2	206	2.1	215.81	0	0	242	1
3	1	4	2	3	0	0	0	1	0	1	80.3	4.59	6.1	2.3	243	3	186.3	1	0	144	1
2	1	3	1	1	0	0	0	1	0	3	120.3	4.79	8.1	4.6	362	2.8	594.714	0	0	248	1
3	1	3	2	1	0	2	2	1	1	3	108.6	4.44	4.4	1.9	244	1.8	257.556	1	1	183	1
2	0	2	3	1	1	2	1	1	1	3	111.2	4.53	3.9	1.3	210	2	136.5	0	0	246	1
3	1	2	2	1	0	0	0	1	1	3	104.1	4.85	6.3	3.4	266	2.1	430.667	1	0	141	1
3	1	1	1	2	0	0	0	1	1	1	86.3	4.47	5.7	2.7	238	2.3	279.391	1	0	89	1
2	1	3	3	1	0	2	4	1	0	1	84.3	5.05	8.1	5.3	259	2.3	596.826	1	0	209	1
3	1	3	2	1	0	1	2	1	0	2	101.5	4.49	9.2	5.3	352	3.1	601.806	0	0	238	1
3	1	1	3	3	0	1	1	1	1	3	95.3	4.49	5.6	3.6	185	1.3	512.308	1	0	169	1
3	0	1	3	3	0	2	1	1	1	1	89.3	5.15	7.6	4.7	463	1.8	1208.94	1	0	231	1
3	1	1	1	2	0	1	4	1	0	3	115.3	5.08	9.2	5.7	295	2.6	646.731	1	0	171	0
2	1	1	3	3	0	0	4	1	1	3	121	5.03	10.1	6	377	3	754	0	0	246	1
2	0	1	2	3	0	2	0	0	1	2	98	5.34	10.1	7.1	356	2.1	1203.62	0	0	248	0
3	1	2	2	1	1	2	4	1	1	3	118	4.34	7.1	2.9	316	3.2	286.375	1	0	131	1
1	0	2	3	1	0	1	4	0	0	3	141.2	4.72	11.1	6.8	300	3.6	566.667	0	0	246	1
3	1	1	2	2	1	0	0	1	1	2	90.8	4.05	8.8	4.6	264	3.2	379.5	1	1	188	1
3	0	1	2	1	0	2	1	1	1	3	116	4.22	6.4	4	383	1.5	1021.33	1	0	58	1
2	1	2	2	3	0	2	1	1	0	3	109.4	4.54	9.9	5.8	247	2.9	494	0	0	231	0
3	1	1	2	3	0	1	2	1	1	1	87.5	4.99	7.4	4.5	299	2.1	640.714	1	0	45	1
2	1	1	2	3	0	2	4	1	0	2	93.4	4.7	6.2	3.7	277	1.8	569.389	0	0	242	0
3	0	1	3	3	0	0	1	1	1	1	88.8	4.81	6.8	4.9	264	1.2	1078	1	0	230	1
3	0	1	3	2	1	2	1	1	0	1	89.9	4.94	6.3	3.8	289	1.9	578	1	0	142	1
3	1	2	1	3	1	2	4	1	1	2	87	4.28	7.5	4.5	176	2.2	360	1	0	10	1
3	1	1	3	2	0	0	0	1	1	1	90.5	3.68	4.1	2.7	185	0.9	555	1	0	90	1
1	1	1	3	2	0	1	3	1	0	3	96.8	4.69	9.3	4	265	4.3	246.512	0	0	230	1
3	1	2	2	1	1	0	0	0	1	3	116.4	4.18	3.9	2.1	248	1.1	473.455	1	0	89	1
1	0	1	3	2	0	1	3	1	1	3	107.8	5.14	5.7	2.7	278	2.4	312.75	0	0	246	1
3	1	3	1	1	1	0	4	1	1	3	111.8	3.14	8.5	6.2	233	1.4	1031.86	1	0	34	1
3	1	3	1	1	1	0	4	1	1	2	93	4.36	7.1	4	291	2.3	506.087	1	0	139	1
2	0	2	2	3	0	0	4	0	0	2	85.2	3.72	6.5	3.7	253	1.8	520.056	0	0	247	1
3	1	3	1	1	1	0	0	1	1	3	128.4	4.89	10.1	4.5	244	4.5	244	1	0	205	1
3	1	1	1	1	0	1	4	1	1	1	70	4.64	9.2	6.2	250	1.6	968.75	1	0	30	1
2	1	2	2	3	0	0	4	1	0	2	89.9	4.52	8	3.3	284	3.9	240.308	0	0	235	0
3	1	3	1	1	0	0	4	1	0	2	91.4	4.22	6.9	3.4	386	2.7	486.074	1	0	55	0
3	1	3	1	1	0	0	4	1	1	3	94.7	4.68	5.9	3.7	367	1.6	848.688	0	0	248	1
3	1	2	3	1	0	2	4	1	0	3	119.8	4.68	6.6	4.1	244	1.4	714.571	1	0	224	1
1	0	4	2	1	0	2	1	1	0	3	139.4	5.33	6.1	3.1	211	2.3	284.391	0	0	232	1
3	0	1	1	1	1	2	4	1	1	3	120.5	5.8	8.1	4.1	152	2.9	214.897	1	0	147	1
3	1	3	1	1	0	2	1	1	1	3	103.9	4.57	6.2	2.6	280	2.9	251.034	1	0	25	1
3	1	3	2	1	1	0	4	1	1	2	110.1	4.27	5.1	3.2	298	1.4	681.143	1	0	60	1
3	1	1	2	3	0	1	4	1	0	1	84.1	4.73	8.6	6	225	1.6	843.75	1	0	172	0
1	0	1	1	1	0	1	3	1	1	2	98.6	4.34	5.6	2.7	471	2.2	578.045	1	0	129	0
3	0	1	1	1	0	2	1	1	0	2	103.6	4.99	6.8	4.8	200	1.1	872.727	1	0	41	1
2	1	1	2	3	0	0	4	1	1	3	134.8	4.94	5.4	3.1	226	1.5	467.067	0	0	226	1
3	1	1	1	2	0	0	0	1	0	3	103.7	4.69	7.1	4.7	245	1.6	719.688	1	0	46	1
2	0	2	3	2	0	2	4	0	1	3	107.4	5.09	3.5	1.4	251	1.7	206.706	0	0	211	1
3	1	1	3	2	1	0	0	1	1	1	83.2	4.26	9.1	5.2	371	2.8	689	1	0	211	1
1	1	2	1	1	1	0	4	1	1	3	134.5	4.59	4.7	2.5	226	1.9	297.368	0	0	216	1
1	1	1	3	3	0	2	2	0	0	1	66.5	4.15	7.9	5.4	297	1.9	844.105	0	0	213	1
3	1	2	1	2	0	0	0	0	1	3	110.3	4.09	6.9	5.5	206	0.9	1258.89	0	0	226	1
2	0	4	2	1	1	0	4	0	0	3	107.4	5	5.5	2.6	165	2.2	195	0	0	217	1
1	0	1	3	3	0	1	2	1	1	1	76	5.61	8.6	4.1	316	3.5	370.171	0	0	213	1
1	1	3	2	1	0	1	3	1	1	3	106.7	4.78	7.1	5	243	1.4	867.857	0	0	216	1
3	0	3	1	1	1	0	1	1	1	1	98.5	4.28	8.2	2.9	201	3.9	149.462	1	0	55	1
3	0	1	3	1	0	0	1	1	0	3	107	5.36	6.2	3.4	252	2.1	408	0	0	226	1
2	0	1	2	2	0	1	4	1	1	3	116.2	6.63	9.4	6.7	270	1.8	1005	1	0	162	1
3	1	2	2	1	0	0	4	1	1	2	101.4	4.21	11	5.5	255	4	350.625	1	0	65	1
3	1	3	2	1	0	0	4	0	0	3	105.6	4.43	7.9	4.6	232	2.1	508.19	0	0	211	1
3	0	1	2	3	0	2	1	1	0	2	111.2	4.01	6.6	4	258	1.5	688	1	0	47	1
1	1	1	1	1	0	1	1	0	0	1	76.2	4.85	8	4	405	2.5	648	0	0	224	1
1	1	2	1	1	0	0	0	0	0	2	96.2	4.61	5.9	3.6	282	1.7	597.176	0	0	223	1
3	1	2	2	1	0	0	4	1	1	2	101	4.3	7.4	4.6	231	2.2	483	0	0	219	1
3	0	1	2	2	0	0	3	1	0	3	131.6	3.49	5.8	4.4	202	0.9	987.556	1	0	137	1
3	0	1	1	2	0	1	1	1	0	2	97.6	5.18	7.9	4.5	270	2.2	552.273	1	0	33	1
2	0	1	1	3	0	2	4	1	0	2	94.1	5.93	6.9	4.3	275	1.7	695.588	1	1	121	1
2	0	1	1	3	0	2	1	0	1	3	165.2	5.01	8.5	5.4	270	1.7	857.647	1	1	83	1
3	1	2	3	3	0	0	1	1	1	3	130	5.2	8.8	4.5	480	3.2	675	0	0	213	1
2	1	2	2	3	0	0	1	1	1	3	102.8	4.31	4.6	2.3	254	1.8	324.556	0	0	215	1
2	1	1	2	2	0	1	4	1	0	1	75.1	4.27	9.3	5.1	434	3.3	670.727	1	1	213	0
3	0	2	3	2	1	2	1	1	1	2	107.6	4.99	7.1	5.1	491	1	2504.1	0	0	212	1
2	1	3	2	3	0	2	4	0	0	1	62	4.32	8.9	5.1	311	2.8	566.464	0	0	209	1
3	1	2	1	1	0	0	0	1	1	3	109.9	4.95	5.1	2.6	176	1.7	269.176	1	0	101	1
2	1	1	3	3	0	1	1	1	0	1	81.6	4.88	12.5	10	551	1.4	3935.71	0	0	220	1
3	1	1	1	2	0	1	1	1	1	3	138.2	5.31	11.2	6.6	264	3.4	512.471	1	1	165	1
3	0	1	3	3	0	2	1	1	1	2	101.5	5.09	5.5	3.3	198	1.6	408.375	0	0	219	1
2	1	1	3	3	0	0	0	1	1	3	104.8	4.27	4.9	2.2	386	1.8	471.778	0	0	223	1
3	1	1	2	2	0	0	0	1	1	2	106.5	4.49	6.1	4.3	229	1.1	895.182	1	1	48	1
2	0	3	1	1	0	1	3	1	0	2	96	5.94	6.1	3.5	282	1.7	580.588	0	0	226	0
3	0	1	2	3	0	2	1	1	0	1	102.6	4.03	4.4	2.8	175	1	490	1	0	69	1
2	0	2	1	1	0	1	2	0	1	1	67.5	4.24	4.1	2.2	185	1.3	313.077	1	1	201	1
3	1	2	1	1	0	1	0	0	1	3	98.2	4.22	7.7	4	253	3.2	316.25	0	0	224	1
3	0	1	2	2	0	2	4	1	0	1	92.1	4.63	9.6	5.7	239	2.5	544.92	1	0	85	1
3	0	2	3	3	0	0	0	1	1	3	129.3	4.91	8.4	4.7	370	2.4	724.583	1	1	170	1
3	0	2	2	1	1	0	4	0	1	3	130.1	5.79	5.8	3.5	287	1.5	669.667	1	0	137	1
3	0	1	2	1	0	1	4	1	0	2	102.2	5.28	8.6	5	241	2.5	482	0	0	222	1
3	0	3	2	1	0	1	4	1	1	1	101.1	4.13	9.6	5.4	306	3.3	500.727	1	1	104	1
3	1	4	2	2	1	0	1	1	1	1	90.9	4.9	4.4	3.1	190	0.8	736.25	0	0	227	1
2	1	1	1	1	0	2	4	1	1	2	96.4	4.19	7.9	4.3	342	2.7	544.667	0	0	222	1
3	0	1	3	2	0	1	3	1	1	3	106.6	5.32	5.9	2.9	226	2.4	273.083	0	0	224	1
2	0	3	2	3	1	1	1	1	1	2	100.7	4.61	11.3	5.4	390	4.1	513.659	1	0	59	1
3	0	1	2	3	1	2	4	1	1	1	108.1	5.07	8.6	6	181	1.7	638.824	1	1	47	1
2	0	1	1	3	0	1	1	0	0	1	76.7	4.51	9.1	6.3	323	2	1017.45	1	0	149	1
2	1	1	3	2	0	1	3	1	1	2	98.5	4.59	4.4	1.8	234	1.9	221.684	0	0	205	1
1	1	1	3	2	0	0	0	1	0	3	97.7	4.67	7.5	5.5	273	1.7	883.235	0	0	223	1
2	0	1	2	1	0	1	4	1	0	3	136.8	4.85	7.5	4.2	240	2.3	438.261	0	0	224	1
2	0	4	1	1	0	2	1	1	1	2	92.3	5.77	7.1	4	176	2	352	0	0	212	1
3	1	1	2	3	1	0	4	1	1	2	107.5	4.12	5.9	3.6	262	1.6	589.5	1	1	157	1
3	0	3	1	1	0	2	2	1	0	2	105.6	5.43	5.7	3.7	310	1.5	764.667	0	0	208	0
3	1	4	3	3	0	2	3	1	0	3	108.4	3.39	9	6.8	302	1.4	1466.86	1	0	69	1
2	0	1	3	3	0	0	1	1	1	3	116.5	4.69	9.4	4.9	400	3.3	593.939	0	0	218	1
2	1	2	1	1	0	0	2	0	1	3	120.3	4.4	6	3.3	282	2.2	423	0	0	227	0
2	0	3	2	1	0	2	4	1	1	2	94.7	4.97	6.8	4.5	263	1.7	696.176	0	0	211	1
3	1	2	1	1	1	2	4	1	1	3	110.2	4.76	5.3	3.5	346	1.2	1009.17	0	0	227	1
3	0	2	3	3	0	1	1	0	0	1	86.4	4.77	4.4	2	149	1.6	186.25	1	0	34	1
1	1	4	1	3	0	1	4	1	0	3	119.3	5.07	16	11.5	393	3.5	1291.29	0	0	212	0
3	0	3	1	1	1	1	4	1	1	2	113.9	4.74	9.6	6.4	226	2.4	602.667	1	0	58	1
2	1	4	2	2	1	1	4	1	1	3	117.3	4.71	6.3	3.1	319	2.7	366.259	1	0	94	1
1	0	1	1	3	0	1	1	1	0	1	71.9	5.42	13.9	7.8	248	4.4	439.636	0	0	212	0
2	1	1	1	3	0	2	4	1	0	3	113.5	4.9	9.8	7	336	1.9	1237.89	0	0	212	1
3	1	3	2	1	0	0	1	1	0	3	109.6	5.24	5.1	2.9	199	1.6	360.688	0	0	212	1
3	1	1	1	2	0	2	1	1	1	2	104.4	4.18	8.2	4.1	241	3.2	308.781	1	0	159	1
1	1	1	1	2	0	1	0	1	0	1	93.3	4.86	8.9	4.4	257	3.8	297.579	0	0	228	1
3	0	1	3	2	0	2	2	1	0	2	102.5	4.06	6.4	3.6	265	1.9	502.105	1	1	110	1
2	0	1	1	3	0	1	1	1	0	2	100	5.05	10.6	6.3	337	3.1	684.871	1	0	147	1
2	0	1	1	1	1	2	1	1	1	3	110.7	5.06	7.8	3.5	331	3.3	351.061	0	0	221	0
2	0	3	2	3	0	2	4	1	0	2	99.3	5.13	12.5	8.1	396	2.9	1106.07	0	0	208	0
2	1	1	2	3	0	1	3	1	0	3	111.8	4.04	10.4	6.2	280	3.2	542.5	1	0	60	1
2	1	1	3	3	1	0	1	1	1	3	119.7	3.76	7.6	4.3	348	2.7	554.222	0	0	220	1
3	1	2	2	1	0	0	0	0	1	3	120.4	4.48	5.8	3	212	2.3	276.522	0	0	228	1
2	0	3	3	3	0	2	4	1	0	2	104.6	4.6	7.4	3.5	228	2.7	295.556	0	0	217	1
1	1	2	3	3	0	0	1	1	0	3	109.5	4.66	8.7	5.5	413	2.7	841.296	0	0	212	1
2	1	2	3	1	0	0	0	1	0	3	99	4.9	10.9	6.2	427	3.8	696.684	0	0	213	1
3	0	3	2	1	0	0	4	1	0	1	91	5.02	7.8	4.9	315	2.1	735	0	0	226	0
1	1	1	2	2	0	1	2	1	0	1	79.6	4.51	7.8	4.9	192	2	470.4	0	0	222	1
2	0	1	2	1	0	1	1	1	1	1	74.2	4.18	7.5	4.3	335	2	720.25	0	0	206	1
3	1	3	2	1	1	0	0	1	1	2	107.7	4.15	6.1	4	213	1.4	608.571	0	0	220	1
1	1	3	2	2	0	0	3	0	1	1	84.9	3.66	4.9	3.1	203	1.3	484.077	0	0	218	1
2	1	2	1	3	1	0	4	1	1	3	127.2	4.28	9.1	4.9	231	3.3	343	1	0	223	1
3	1	1	3	3	0	2	4	1	1	2	97.5	4.43	7.7	4.5	366	2.5	658.8	0	0	205	1
3	1	1	2	1	0	0	0	1	0	2	95	4.66	5.6	3.6	177	1.3	490.154	1	0	197	1
3	0	1	3	1	0	2	3	1	1	2	113.4	4.47	7.2	4.3	265	2.1	542.619	0	0	219	1
3	0	1	1	3	0	2	1	1	0	2	103.3	4.52	6.1	3.7	159	1.7	346.059	1	1	205	1
1	1	4	2	3	0	2	0	0	1	2	76.4	4.29	10.6	6.9	104	3.1	231.484	0	0	211	1
2	1	3	1	3	0	1	3	1	0	1	88.5	4.96	10.2	7.3	274	2	1000.1	0	0	212	1
3	1	3	2	1	0	0	0	1	1	3	121.2	4.17	3.4	1.4	92	1.5	85.8667	1	0	182	1
3	1	3	2	1	0	0	1	1	1	1	86.8	3.93	7.7	4.7	284	2.3	580.348	0	0	211	0
2	1	1	3	3	0	0	0	1	0	2	86.2	4.65	4.4	2.1	380	1.8	443.333	0	0	212	1
2	1	1	1	3	0	0	4	0	1	3	138.7	4.51	8.6	5	375	2.6	721.154	0	0	221	0
3	1	2	3	1	0	0	0	1	1	3	103.4	4.07	6.9	3.6	179	2.5	257.76	1	0	54	1
3	1	1	2	3	0	0	1	1	1	1	87.5	4.43	9.4	5.9	211	2.6	478.808	1	1	145	1
1	1	2	1	1	0	0	0	1	1	3	130.2	4.81	7.8	5.5	254	1.8	776.111	0	0	222	1
3	1	3	1	1	0	2	0	1	1	2	94.6	4.89	6.1	3	388	2.2	529.091	0	0	212	1
3	0	3	1	1	0	2	1	1	1	2	104.8	5.01	7.3	4.8	316	1.6	948	1	0	174	1
3	0	1	2	3	0	2	4	1	0	2	114.8	4.19	7.1	4.8	244	1.6	732	0	0	218	1
3	1	2	3	3	0	2	4	0	1	3	104.1	4.74	5.6	3.1	228	1.9	372	0	0	215	1
3	1	3	3	3	0	1	1	1	1	3	123.8	4.43	7.4	4.1	396	2.3	705.913	1	1	208	1
3	0	2	1	1	0	1	4	0	1	3	149.6	5.69	5.3	3	192	1.6	360	1	0	91	0
3	1	1	2	3	0	2	3	0	1	1	86.3	4.41	6.1	3.5	321	2	561.75	0	0	220	1
2	1	3	1	1	0	1	2	1	0	2	87.9	4.68	9.8	5.4	445	3.5	686.571	0	0	212	0
3	1	1	2	1	0	2	4	1	1	1	72.6	4.01	8.1	4.8	267	2.3	557.217	1	0	159	1
2	1	2	1	3	0	0	4	1	0	3	110.7	4.66	4	2.3	318	1.4	522.429	0	0	215	0
2	1	1	3	3	0	1	1	1	0	3	97.3	5.12	9.8	6.1	345	3	701.5	1	0	192	1
2	0	1	1	2	0	1	3	0	0	1	86.5	4.64	10.3	4.9	268	4.3	305.395	0	0	212	0
3	1	2	2	3	0	1	1	1	1	3	112.2	4.9	4.7	2	235	2.2	213.636	0	0	227	1
2	0	2	2	3	0	2	3	1	0	3	99.9	5.09	5.2	2.3	292	2	335.8	0	0	214	1
3	1	1	2	3	0	2	1	1	1	2	100.6	3.37	7.1	4.6	264	1.5	809.6	1	0	34	1
3	0	1	3	2	1	2	1	1	1	2	99.3	5.55	7.8	4.4	203	1.9	470.105	1	0	90	1
3	1	2	2	3	0	2	1	1	1	3	101.8	4.92	7.2	3.9	235	2.7	339.444	0	0	213	1
1	0	3	3	3	0	1	3	1	0	3	126.9	5.37	11.2	7.4	399	2.7	1093.56	0	0	218	1
3	0	1	3	1	0	2	4	1	0	2	105.5	5.11	6.1	4	276	1.3	849.231	0	0	223	1
2	0	2	1	2	0	0	1	0	1	1	82	3.93	5.3	3.5	217	1.1	690.455	0	0	205	0
3	1	1	1	1	0	2	4	1	1	3	103.9	4.43	7.4	5.1	204	1.5	693.6	1	1	205	1
3	0	1	2	2	0	0	1	1	0	2	98.8	5.29	7.5	6.3	18	0.9	126	1	0	39	1
3	0	2	3	1	0	1	2	1	1	3	115.2	4.78	5.9	2	264	3.3	160	0	0	211	1
1	1	4	2	3	0	0	4	0	0	2	82.5	5.14	6.3	3.7	267	1.8	548.833	0	0	224	1
1	0	1	1	1	0	0	1	1	1	3	111.5	4.26	5.6	3.3	237	1.7	460.059	1	1	23	1
3	1	2	1	1	0	0	4	1	1	3	115	3.76	9.1	4.9	301	2.9	508.586	0	0	205	0
2	1	4	1	1	0	1	0	0	1	2	97.4	5.19	7.6	4	328	2.7	485.926	1	0	184	1
1	1	3	2	3	0	0	2	0	0	1	76.7	4.05	7.9	4.5	377	2.5	678.6	0	0	214	1
3	1	1	2	2	0	0	1	1	1	1	86.9	4.27	10	6.1	333	2.8	725.464	0	0	205	1
3	1	2	1	1	0	0	0	0	1	3	112.1	3.72	6.9	3.7	293	2.6	416.962	0	0	224	1
1	1	2	2	3	1	1	4	1	1	3	121	5.39	7.6	3.6	221	3.4	234	0	0	224	0
2	1	1	3	2	1	1	1	1	1	3	109.1	4.83	8.1	5.2	221	2	574.6	0	0	207	1
3	1	2	3	3	0	0	2	0	1	2	93.9	4.24	7.3	4.5	258	2	580.5	0	0	211	1
2	0	1	3	3	0	1	3	1	0	3	100.6	4.34	10.5	6.3	422	3	886.2	0	0	205	1
1	1	3	3	2	0	1	3	1	1	2	90.5	4.64	13.5	8.5	360	3.7	827.027	0	0	207	0
1	1	2	1	2	0	1	3	1	0	2	91.6	4.23	6.7	4.2	342	1.9	756	0	0	217	1
3	1	1	3	2	0	0	0	1	1	3	101.9	4.43	10.2	5.4	417	3.8	592.579	0	0	221	1
3	0	2	2	1	0	2	4	1	1	3	116.5	6.36	7.3	4.1	300	2.5	492	1	0	198	1
3	0	4	1	3	0	2	4	1	0	2	99.5	4.63	7.1	3.3	216	2.8	254.571	0	0	223	1
3	1	4	3	1	0	0	1	1	1	2	101.2	4.65	5.7	2.7	288	2.2	353.455	0	0	206	1
3	1	1	3	3	0	2	1	1	1	1	81.2	4.08	6.6	3.6	421	2.1	721.714	1	0	72	1
3	0	2	3	2	1	0	0	1	1	2	98.5	4.7	5.9	2.2	268	3.1	190.194	0	0	211	1
2	0	2	1	3	0	2	1	1	0	3	108.7	4.64	5.8	2.2	182	2.8	143	0	0	226	1
2	1	1	2	3	0	2	4	1	1	3	93.4	4.38	5.1	2.6	260	1.8	375.556	0	0	215	1
2	1	2	1	1	0	0	4	0	1	3	111.1	4.97	5.4	2.9	282	2	408.9	0	0	224	0
3	1	4	1	1	0	2	4	1	1	3	105.8	4.43	8.2	5.9	274	1.5	1077.73	0	0	225	1
2	0	2	1	1	0	2	1	0	0	2	91.9	4.88	4.6	2.6	269	1.2	582.833	1	0	181	0
3	1	2	3	1	0	0	3	1	1	3	104.3	3.93	5.6	2.8	289	2.2	367.818	0	0	224	1
3	0	2	1	1	0	1	1	1	1	1	80.1	4.65	4.5	2.8	287	1.3	618.154	1	0	104	1
3	1	3	2	1	0	0	1	1	0	1	78.5	4.28	5.1	2.7	212	1.9	301.263	0	0	212	1
2	0	1	3	3	0	0	4	1	0	3	111.8	4.79	5.6	3.3	299	1.6	616.688	0	0	226	1
3	1	1	2	1	0	2	1	1	1	2	97.5	4.52	7.1	4.6	199	1.8	508.556	1	0	92	1
2	0	1	3	3	0	0	1	1	0	2	102	5.19	6.4	3.3	197	2.5	260.04	0	0	224	1
2	0	1	1	3	1	1	3	1	0	3	128.6	4.98	6.4	4.3	237	1.1	926.455	1	1	184	1
2	1	2	2	3	0	0	2	1	0	3	104.7	4.69	4.6	2.4	252	1.7	355.765	0	0	210	1
3	0	1	3	1	0	1	1	1	1	2	108.4	5.07	10	7	295	1.9	1086.84	0	0	218	1
3	1	2	1	1	0	0	0	0	1	2	105	3.86	5.5	3	230	2	345	1	0	153	1
3	1	1	1	1	0	1	4	1	0	1	85.7	4.18	8.1	5.6	169	1.6	591.5	1	0	117	1
3	0	1	3	2	0	0	1	1	1	3	131.5	4.31	6.9	5	375	1.2	1562.5	1	0	160	1
2	0	1	3	3	0	2	2	1	0	3	116.3	4.95	5.9	4.1	188	1.1	700.727	0	0	211	1
2	0	4	1	1	1	2	4	1	0	2	100.3	4.63	4.3	1.8	232	2	208.8	0	0	211	1
3	1	1	2	2	0	0	3	1	1	1	74	4.32	6.9	3.9	204	2.2	361.636	1	0	90	1
2	1	2	1	3	0	1	2	0	1	2	87.3	3.91	5.1	3.1	232	1.3	553.231	1	0	91	1
3	1	1	1	1	0	1	4	1	1	1	78.9	4.82	8.2	4.1	339	3.5	397.114	1	1	85	0
3	0	2	1	1	0	2	4	1	1	2	101.7	4.8	6.4	3	243	2.4	303.75	1	0	51	1
3	1	4	1	3	0	0	4	1	1	3	122.4	4.11	7.8	4.1	261	2.6	411.577	0	0	217	1
2	0	2	3	3	0	0	3	1	0	3	113.3	4.59	4.8	2.3	172	2.1	188.381	0	0	208	1
3	0	3	1	1	0	2	1	1	1	3	113.5	4.44	5.9	3.9	337	1.1	1194.82	0	0	214	1
2	1	1	3	3	0	0	0	1	1	3	124.3	4.6	6.6	4.3	267	1.7	675.353	0	0	223	1
3	1	1	2	2	0	2	2	1	0	3	126.8	4.95	4.9	3.5	219	0.6	1277.5	1	1	196	1
2	0	1	2	1	0	1	4	1	1	1	94.8	4.01	9.9	4.4	406	3.2	558.25	1	0	222	1
1	1	4	1	2	0	1	1	1	0	3	102.3	4.76	5.9	3.7	245	1.4	647.5	0	0	227	1
3	0	1	1	3	0	2	1	1	1	2	108.8	4.26	5.1	3.4	191	1	649.4	1	1	77	1
3	1	1	1	2	0	0	0	1	1	3	107	4.35	6.9	4.5	284	1.3	983.077	1	0	7	1
1	1	3	3	3	0	2	2	1	0	2	89.9	4.61	5.5	3.1	152	1.8	261.778	0	0	211	1
3	0	1	1	1	1	0	0	1	1	3	116.5	4.47	5.4	2.6	171	2.2	202.091	1	0	50	1
3	1	2	3	3	0	1	1	1	1	3	102.3	4.44	5.7	2.4	373	2.5	358.08	1	0	201	1
3	0	1	2	2	0	2	4	1	1	2	112.2	4.82	6.9	4.8	225	1.4	771.429	1	0	112	1
2	1	1	3	3	0	0	1	0	0	1	70	4.45	6.4	3.1	240	2.6	286.154	0	0	202	1
2	1	1	1	1	0	2	3	1	1	2	104.4	4.87	6.8	4	289	2	578	0	0	203	1
2	1	2	2	3	0	2	2	1	1	3	102.9	4.78	8.9	5.8	133	2.3	335.391	0	0	199	1
2	1	2	3	3	0	0	0	1	0	2	91.7	4.63	6	3.2	209	2.3	290.783	0	0	202	1
3	1	4	2	3	0	0	0	0	1	1	79	4.98	5.5	2.8	198	2.2	252	1	0	174	1
3	1	1	1	3	0	2	1	0	0	3	111.5	4.24	7.3	4.1	346	2	709.3	1	0	69	1
2	1	1	2	2	0	1	2	1	1	3	91.5	4.12	6	4.4	276	0.9	1349.33	1	0	175	1
3	1	4	2	1	1	0	4	1	1	1	83	3.61	5.9	2.8	202	2.5	226.24	1	0	168	1
1	1	2	2	3	0	2	2	0	0	3	99.9	4.3	8.9	4.9	271	3.1	428.355	0	0	183	0
2	1	1	1	2	0	2	4	1	1	3	150.4	4.97	10	6.1	305	2.9	641.552	0	0	196	1
1	1	1	2	3	0	1	3	1	0	2	95.7	4.02	8.1	4.3	384	3	550.4	0	0	183	0
3	0	1	1	1	0	2	4	1	1	2	104.6	4.77	6.7	3.8	232	2.1	419.81	1	0	124	1
3	1	1	2	1	0	2	1	1	1	2	97.5	4.89	8.9	6.6	212	1.6	874.5	1	0	62	1
2	0	4	1	3	0	1	1	0	1	1	79.4	4.97	6.3	4.1	238	1.5	650.533	0	0	203	1
2	0	3	3	3	0	1	2	1	0	3	112.6	5.17	9.3	5.7	174	2.5	396.72	0	0	188	1
3	1	1	2	1	0	2	4	1	1	3	106.6	3.8	12.9	8.1	299	3.2	756.844	1	1	28	1
3	1	3	1	1	0	0	0	0	1	3	109.9	3.51	7.6	5.1	216	1.7	648	1	0	127	1
3	1	1	2	2	0	0	4	1	1	3	112.3	4.69	6.4	2.8	248	2.8	248	1	0	22	1
3	1	3	1	3	0	0	3	1	1	3	105.2	4.68	8	5.6	297	1.7	978.353	0	0	194	1
3	1	1	2	2	0	0	4	1	1	2	89.2	4.24	6.3	4.8	267	1	1281.6	1	1	53	1
2	0	1	2	1	0	2	1	1	1	3	112.2	4.8	6.4	3.1	299	2.5	370.76	1	0	172	1
3	1	4	1	1	0	0	4	0	1	1	88.3	4.23	6.4	4.2	428	1.7	1057.41	1	1	200	1
1	1	1	3	2	0	1	4	1	1	1	83.9	4.35	9.1	6	243	2.2	662.727	0	0	182	1
3	1	3	2	1	0	0	1	0	1	2	89.9	4.6	10	7.1	365	2.2	1177.95	0	0	192	1
3	1	1	3	1	0	0	0	1	0	1	89.5	3.41	4.4	2.3	119	1.8	152.056	1	0	56	1
3	0	1	2	2	0	0	4	1	1	3	99.9	4.97	7.4	5.5	253	1.3	1070.38	1	0	161	1
2	0	1	1	3	1	1	1	0	1	1	100.4	5.44	6	3.6	179	1.4	460.286	1	1	134	0
3	0	1	2	3	0	2	4	0	1	3	120.4	4.43	6.9	4.5	158	1.6	444.375	0	0	188	1
3	1	3	3	1	0	0	4	1	1	3	98.3	4.89	5.3	3.3	244	1.4	575.143	0	0	186	0
3	0	2	1	3	0	2	2	1	1	3	120.4	5.3	9.2	5.5	204	2.6	431.538	1	0	139	1
3	0	2	1	1	0	1	3	0	1	1	89.2	4.74	3.4	1.4	367	1.5	342.533	1	1	65	1
3	0	1	1	1	0	2	4	1	0	2	94.5	4.93	5.9	3.5	164	1.5	382.667	1	0	175	1
3	0	1	1	1	0	2	4	0	0	1	93.4	4.33	6.6	4.7	282	1.2	1104.5	0	0	188	1
2	1	1	3	3	0	2	4	1	0	2	93.8	4.49	5.6	3.8	190	1.3	555.385	0	0	200	1
3	1	2	1	1	0	2	1	1	1	3	99.4	4.28	4.1	2.2	320	1.2	586.667	1	1	158	1
3	1	2	3	1	0	0	1	1	1	1	75.4	4.22	4.6	2.1	240	1.9	265.263	0	0	198	1
1	1	2	3	3	0	0	4	1	1	3	110	4.84	7.3	4.4	322	2	708.4	0	0	201	1
3	1	1	1	1	0	2	4	1	1	2	111.2	4.61	7.1	4.4	236	1.9	546.526	1	0	181	1
3	1	3	1	1	1	1	3	1	1	3	107.3	5.07	9.4	6.1	182	2.4	462.583	1	0	159	1
3	0	3	2	1	0	2	4	1	0	2	102	4.88	5.6	2.9	304	2.1	419.81	0	0	193	0
3	1	3	1	1	0	0	0	1	0	3	98.3	4.46	7.8	5.1	305	2.1	740.714	1	0	158	0
3	0	3	1	1	1	2	1	1	1	1	101.2	3.93	4.6	3	208	1.1	567.273	0	0	202	1
3	0	4	1	3	0	2	4	1	1	2	101.3	5.03	6.3	3.6	208	1.9	394.105	0	0	186	1
1	1	1	1	2	0	1	4	1	0	2	101	4.22	11.5	7.8	372	2.5	1160.64	0	0	196	1
2	0	2	3	1	0	2	1	0	1	3	106.3	4.68	6.1	2.9	232	2.6	258.769	1	0	187	1
3	1	2	1	1	0	2	0	1	1	1	86.5	4.39	11.1	7.3	316	2.7	854.37	0	0	199	1
3	0	1	2	3	0	2	1	1	1	2	112.6	5.28	6.9	4.4	255	1	1122	1	1	57	1
3	1	1	3	2	0	0	1	0	0	2	99.8	3.59	6.6	3.7	271	1.9	527.737	1	0	87	1
3	0	1	3	1	0	0	4	1	1	1	95.7	4.85	7.1	4.7	176	1.7	486.588	0	0	183	1
1	0	1	1	2	0	1	3	1	0	2	102	5.22	6.6	4.3	299	1.6	803.562	0	0	195	1
2	0	1	2	3	0	1	3	1	0	3	117.5	4.7	11.3	6.7	356	3.4	701.529	0	0	201	1
3	0	3	1	1	0	0	3	1	1	1	90.8	4.99	7.4	5.6	298	1.2	1390.67	1	0	179	1
2	0	2	3	3	0	2	1	1	0	3	137	4.89	6	2.5	291	2.6	279.808	0	0	183	1
3	1	2	3	1	0	1	1	0	1	1	84.7	5.02	5.6	2.8	134	2.3	163.13	1	1	65	1
3	1	3	1	1	1	2	0	0	1	3	108	3.42	4.9	2.9	209	1.1	551	1	1	71	1
3	1	2	3	2	0	0	3	1	1	3	102.3	4.05	6.5	3.4	269	2.4	381.083	0	0	181	1
2	0	1	2	2	0	2	3	0	1	3	110	4.64	5.3	2.3	254	2.1	278.19	0	0	200	1
3	1	2	1	3	1	2	1	1	1	3	108.5	3.68	5.1	2.5	312	2.1	371.429	0	0	201	1
1	1	2	2	1	0	2	2	1	1	3	94.3	4.18	5.9	3.5	280	1.8	544.444	0	0	197	1
2	1	3	2	2	0	0	4	1	1	2	85.5	4.7	8.4	4.9	331	2.9	559.276	0	0	188	0
3	1	1	2	3	1	2	1	1	1	3	116.2	3.69	9.3	7.7	202	0.9	1728.22	1	0	189	1
3	0	3	2	1	0	1	3	1	0	3	117.8	4.66	7.4	4.5	216	2	486	1	0	178	1
2	0	1	1	3	0	1	3	0	1	1	81	4.28	13.5	5.3	244	6.6	195.939	1	0	14	1
2	0	1	3	3	0	2	3	1	0	3	110.5	4.66	5.3	3.1	299	1.7	545.235	0	0	203	1
3	1	1	3	2	1	2	0	1	1	1	93	4.39	6.4	3.7	189	1.8	388.5	1	0	72	1
2	0	2	3	3	0	0	1	0	0	2	92.4	4.84	5.4	4	200	0.8	1000	0	0	184	1
3	1	2	3	2	0	1	4	0	1	3	121	4.57	6	2.7	324	2.3	380.348	1	0	161	1
3	0	1	2	3	0	2	3	1	1	1	92.6	4.89	10.5	8.4	152	0.9	1418.67	1	0	122	1
2	0	4	2	3	0	1	1	1	0	1	88.2	4.32	7.1	5.1	145	1.2	616.25	1	0	160	0
2	1	2	1	3	0	0	2	1	1	3	97.2	4.24	5.7	4.5	250	1	1125	1	0	52	1
3	0	3	2	1	0	1	4	1	1	2	106	4.54	8.6	6	298	1.5	1192	0	0	193	1
3	1	1	2	3	1	0	1	1	1	2	96.1	4.64	10.8	7.4	233	2.2	783.727	1	0	129	1
2	1	3	2	1	0	1	4	1	0	3	108.2	5.11	8.7	5	189	2.7	350	0	0	204	1
2	0	1	3	2	0	2	2	1	1	2	110.5	4.91	5.4	3.1	243	1.8	418.5	0	0	194	1
3	0	3	2	1	0	2	1	1	0	2	103	5.03	7.9	5.4	221	1.7	702	0	0	185	1
2	1	4	3	3	0	1	2	1	0	1	75.2	4.75	8.8	4.3	436	3.5	535.657	0	0	185	1
2	1	2	1	2	0	0	0	0	0	1	68	3.89	2.7	1.7	292	0.6	827.333	0	0	189	1
3	1	1	2	2	0	1	1	1	0	2	100.7	4.3	10.4	8.2	255	1.5	1394	1	1	78	1
2	1	2	1	3	0	0	2	0	0	3	116.5	4.59	5.1	2.2	316	2.2	316	0	0	203	1
1	1	3	1	2	0	1	3	1	0	3	110.4	5.03	8.9	6.3	255	1.8	892.5	0	0	193	0
1	1	2	1	3	0	1	3	1	1	3	118.2	4.42	5.5	2.4	312	2.3	325.565	0	0	181	1
2	1	2	3	3	1	2	1	1	1	2	88.6	4.01	4.6	2	303	1.9	318.947	0	0	201	1
2	1	4	1	2	0	1	4	1	0	3	94.5	4.58	9.4	6.2	321	2.6	765.462	0	0	203	1
3	0	1	2	3	0	2	1	1	1	2	112.1	5.08	5.4	3.1	123	1.4	272.357	1	1	41	1
3	1	1	3	1	0	2	1	1	1	3	105	4.14	8.2	5.4	391	1.8	1173	1	1	192	1
3	1	2	3	1	0	2	4	1	1	3	127	5.01	7.8	3.8	276	2.7	388.444	0	0	183	1
1	0	2	2	2	0	2	3	1	1	1	78.5	4.8	5.3	2.8	279	1.9	411.158	0	0	182	1
2	1	2	1	3	0	0	0	0	0	2	88.4	4.48	2.9	1	180	1.3	138.462	1	1	175	1
3	1	2	2	1	0	0	0	1	0	3	101.2	4.14	8	5.2	254	2.2	600.364	1	0	166	1
3	1	2	2	1	0	0	0	1	1	2	80.4	4.11	6.3	3.5	415	2.2	660.227	1	0	119	1
3	0	3	3	1	0	0	1	1	1	2	109.3	5.07	9.3	4.4	266	3.4	344.235	0	0	187	1
3	1	1	2	1	0	0	0	1	1	2	97.7	4.13	6.9	4.1	225	2.1	439.286	1	0	54	1
2	1	2	1	1	0	0	1	1	1	2	93.7	4.64	6	3.2	238	2.1	362.667	0	0	202	0
3	1	2	1	1	1	2	4	1	1	2	97.2	4.72	7.6	3.7	341	3.3	382.333	1	0	193	1
2	0	1	1	2	0	1	2	1	0	1	82.6	5.19	8.7	4.8	219	3.1	339.097	0	0	188	0
3	0	2	2	2	0	0	1	1	1	2	100.8	4.4	5.1	3.3	280	1	924	0	0	194	1
3	1	1	1	1	0	0	0	1	1	3	99.2	3.67	6.6	2.9	375	2.6	418.269	0	0	181	1
3	0	3	2	3	1	2	1	0	1	3	128	4.81	8.5	4.3	248	3.3	323.152	1	0	150	1
3	1	3	2	1	0	0	1	0	1	1	79.2	3.82	6	3.5	209	1.9	385	1	0	136	1
1	1	1	2	2	0	0	2	0	0	1	84	4.26	4.9	3.1	196	1.3	467.385	0	0	186	1
2	0	1	1	1	0	2	4	1	1	3	121.2	4.8	6.7	4	266	1.7	625.882	0	0	196	1
3	1	1	1	2	0	0	4	1	1	1	95.3	4.18	11.1	9.9	294	0.6	4851	1	1	31	1
3	0	1	2	2	0	1	3	1	1	3	128.6	5.58	8.3	5.8	253	1.8	815.222	1	0	2	1
3	0	1	3	2	0	2	0	1	1	3	126.9	4.68	7.3	5.2	295	1.5	1022.67	1	0	60	1
2	1	1	3	3	0	2	1	1	1	3	116.5	4.45	7.3	4.9	317	1.8	862.944	0	0	200	1
1	1	2	2	1	0	1	3	1	0	3	126	3.88	12.3	8.4	364	3.2	955.5	0	0	191	1
2	0	1	1	1	0	1	2	1	1	1	93	4.59	8.3	5	221	2.5	442	0	0	184	0
3	0	1	2	1	0	1	2	0	1	1	84	4.38	6.5	4.7	136	1.2	532.667	1	1	28	1
3	0	1	2	2	0	0	4	1	1	1	83.8	5.32	7.8	5.3	168	1.4	636	1	0	31	1
3	1	2	3	1	0	0	0	1	1	3	105	5.51	7.4	4.3	299	2.2	584.409	1	1	74	1
3	1	4	1	1	0	0	0	1	1	1	91.5	4.53	10	7	349	1.9	1285.79	0	0	191	1
3	0	2	2	1	1	2	3	1	1	3	125.5	3.89	7.6	4.3	410	2.2	801.364	0	0	201	1
3	1	1	2	1	1	1	4	1	1	3	135	3.87	7.5	4.2	286	2.5	480.48	0	0	189	1
3	0	2	2	3	0	1	1	1	1	3	115.9	5.63	8.5	3.6	318	4.1	279.22	0	0	185	0
2	1	2	3	1	0	2	4	1	0	2	90.5	3.98	5.7	3.4	272	1.7	544	0	0	200	1
2	0	1	1	1	0	0	4	1	1	1	80.1	5.34	8	4.4	187	2.6	316.462	0	0	203	1
3	1	3	3	3	0	2	4	1	1	2	91.2	4.53	6.7	4.8	280	1.3	1033.85	1	0	178	1
3	0	2	2	1	0	0	4	1	1	3	125.8	4.22	4.1	2.3	210	1.3	371.538	1	0	116	1
3	1	1	2	2	0	0	1	1	1	3	104.6	5.46	10.1	7.7	359	1.9	1454.89	1	0	68	1
3	1	3	3	1	1	0	2	1	1	3	117.1	4.28	7.1	4.1	449	2.3	800.391	1	0	178	1
3	1	1	1	1	0	2	4	1	1	2	105.7	4.6	3.8	1.7	300	1.5	340	1	0	160	1
3	1	4	2	2	1	2	0	1	0	1	86.5	4.97	4.8	3.2	234	0.9	832	1	0	32	1
3	0	1	2	2	0	2	1	1	0	3	114.5	5.34	6.2	3.4	200	2.1	323.81	1	0	24	1
3	0	3	3	1	1	2	1	0	1	3	107.3	4.91	9	6	288	2.1	822.857	0	0	185	0
3	1	3	1	1	1	2	1	1	1	3	108	4.27	10	6.3	319	2.4	837.375	1	0	13	1
2	0	2	2	1	1	2	3	1	1	3	154.6	4.93	8.1	3.9	298	3.5	332.057	1	0	60	1
2	1	1	2	2	0	1	4	1	0	1	76.2	4.76	6.3	3.1	239	2.4	308.708	0	0	185	1
1	1	1	2	2	0	1	3	1	1	2	86.4	4.78	12.2	9.3	375	2.1	1660.71	0	0	182	1
2	1	2	1	1	0	1	2	1	1	3	113	4.77	7.5	4.4	210	2.6	355.385	0	0	199	1
2	0	1	3	3	0	1	1	1	1	2	99.3	5.09	7.1	4	271	2.3	471.304	0	0	199	1
2	1	1	1	3	0	1	2	1	0	1	83.7	4.43	8.2	4.8	197	2.6	363.692	0	0	196	1
3	0	1	3	2	1	2	1	1	1	3	116.2	3.73	6	3.9	182	1.3	546	1	1	133	1
3	1	3	1	1	0	0	2	1	1	2	97.7	4.3	6.5	3.7	151	2	279.35	0	0	187	0
3	1	1	2	2	0	0	1	0	1	2	90.6	3.91	3.9	2.3	247	1.1	516.455	0	0	189	1
3	1	1	1	1	0	1	4	1	1	2	90.9	5.53	7.3	4.1	151	2.6	238.115	1	0	63	1
1	0	2	3	1	0	1	1	0	1	1	68.5	4.63	6.1	3.5	251	1.9	462.368	0	0	195	1
3	0	2	2	1	1	0	1	0	1	1	99.1	3.67	6.2	3.8	273	1.7	610.235	1	1	98	1
3	0	2	2	1	1	1	1	1	0	2	103.2	5.03	8.4	4.9	250	2.3	532.609	1	0	41	1
2	1	2	2	3	1	0	1	1	1	3	116.7	4.13	8.1	5.7	150	1.7	502.941	0	0	182	1
3	1	1	3	3	0	0	1	1	1	1	79.4	4.62	7.2	5.2	191	1.2	827.667	1	0	122	1
3	0	1	2	3	1	0	1	1	1	1	90	4.6	8.9	5.7	195	2.4	463.125	1	1	66	1
3	1	2	2	3	0	0	0	1	0	3	122.2	5.35	5.1	1.9	315	2.6	230.192	0	0	195	1
3	0	2	1	3	0	1	2	1	1	2	107.3	4.79	12.4	3.4	239	7.8	104.179	0	0	196	1
2	1	1	3	3	0	1	4	1	1	3	101.8	4.5	9.6	6.3	186	2.7	434	1	0	74	1
3	0	3	1	1	0	2	1	1	1	2	111.3	5.15	6.8	4	195	1.8	433.333	1	0	122	1
3	0	3	2	1	0	2	2	1	1	2	104	4.84	5.5	2.7	222	2	299.7	0	0	192	1
3	0	3	2	1	0	1	3	0	1	1	86	5.94	7.4	3.7	109	2.4	168.042	1	0	160	1
2	1	3	2	3	1	0	0	1	1	2	94.8	4.63	8.9	4.9	271	3	442.633	0	0	184	1
3	1	2	2	1	0	2	1	1	1	1	87	4.26	5.1	2.6	282	2	366.6	1	0	36	1
3	1	1	2	3	0	0	1	1	1	1	90.5	5.01	6.5	4.1	270	1.8	615	1	0	169	1
3	0	1	2	3	0	0	1	1	1	2	114.2	5.33	6.8	3.2	234	2.6	288	0	0	185	1
3	0	1	2	3	0	2	4	0	1	2	100.1	3.8	6.5	4.7	286	1.4	960.143	1	0	94	1
3	1	1	1	1	0	0	1	0	1	1	101.4	4.26	11	8.8	211	1.6	1160.5	1	1	54	1
3	1	3	1	1	0	0	0	0	0	3	139.2	5.36	11.6	8.5	292	2	1241	0	0	188	1
2	0	1	2	3	0	1	3	1	1	1	90.2	4.57	6.3	3.2	261	2.3	363.13	0	0	190	1
3	1	2	3	1	1	0	0	1	1	3	86.2	3.72	4	2.1	231	1	485.1	1	0	25	1
2	1	1	2	3	0	2	0	1	0	3	113	4.56	10.6	7.2	241	2.2	788.727	0	0	203	1
2	0	1	3	2	0	2	1	1	0	2	93	4.95	6.1	2.7	321	2	433.35	0	0	203	1
3	0	1	3	1	1	1	3	1	1	2	104.3	4.62	9.1	5.9	273	2	805.35	1	0	126	0
3	1	3	1	2	0	2	2	1	1	1	93.1	4.49	6.1	4.3	283	1.3	936.077	1	0	184	1
3	1	1	2	3	0	0	1	1	1	3	115.6	5.03	8.6	5.4	408	2.5	881.28	0	0	187	1
3	0	1	2	3	0	0	1	1	1	3	112.5	4.49	6.6	4.8	121	1	580.8	1	0	99	1
2	0	1	2	2	0	2	4	1	1	2	108.4	5.3	6.6	4.7	218	1.3	788.154	0	0	203	1
3	1	1	1	1	1	2	4	1	1	3	107.4	5.02	9.6	5.7	305	3	579.5	0	0	203	1
3	0	1	3	3	0	2	1	0	0	2	98.7	3.47	3.6	1.6	134	1.5	142.933	1	0	112	1
2	1	1	1	3	0	0	2	1	1	3	100.5	4.61	8.6	5.3	224	2.6	456.615	0	0	200	1
2	1	2	3	2	0	0	1	1	1	3	124.5	4.35	6.4	3.3	207	2.4	284.625	1	1	160	1
2	1	2	1	3	0	0	0	1	1	3	98.8	4.59	7.7	3.9	395	2.8	550.179	0	0	201	1
3	0	1	2	2	1	2	3	1	1	2	94.7	4.99	6.8	4.7	137	1.4	459.929	1	0	61	1
3	0	1	3	2	0	2	1	0	0	3	113.8	4.7	11.8	8.6	403	2.2	1575.36	0	0	192	1
2	0	1	1	1	0	1	3	0	0	1	83	5.19	16.5	12.4	239	3.4	871.647	0	0	196	1
2	1	3	2	1	0	0	3	0	0	2	91	4.08	9.6	6.1	275	2.8	599.107	0	0	194	1
2	1	1	2	3	0	2	3	1	0	3	116.1	4.68	5.9	3.9	339	1.5	881.4	0	0	189	1
2	1	4	1	3	0	0	1	0	0	1	75.6	4.45	6.4	4.2	293	1.6	769.125	0	0	188	1
3	0	1	3	2	1	2	0	1	1	2	106.2	3.93	5.9	3.7	286	1.2	881.833	1	0	49	1
1	1	4	1	2	0	0	1	1	1	3	105.7	4.01	8.1	5.3	338	2.1	853.048	0	0	202	1
2	0	2	1	1	0	2	1	1	1	2	105	3.99	4.6	2.8	212	1.1	539.636	1	1	168	1
3	1	1	2	2	1	0	0	1	1	3	109.3	3.64	9.5	7	222	1.8	863.333	1	1	5	1
3	0	2	1	3	0	1	1	1	1	1	82	4.9	3.8	2.1	169	1	354.9	0	0	196	1
3	1	1	2	1	0	0	4	0	0	1	73.2	3.87	7.6	4.8	282	2.2	615.273	1	0	120	1
3	1	3	2	1	0	0	4	1	1	2	102.6	4.67	8.9	5.8	291	2.1	803.714	0	0	187	1
1	0	1	3	2	0	0	0	1	1	3	131.5	5.36	8.4	4.9	247	2.5	484.12	0	0	188	1
2	0	3	1	1	0	1	3	1	1	2	98.2	3.6	7.5	4.7	137	1.7	378.765	1	0	9	0
3	1	1	2	3	0	2	0	1	0	2	93.5	4.22	4.3	2.5	239	1.3	459.615	0	0	183	1
3	0	1	2	2	0	2	4	1	0	2	111	5.45	5.9	3.6	225	1.7	476.471	1	0	202	1
3	1	3	1	1	0	0	2	1	1	3	101.2	4.81	8.1	4.8	258	2.6	476.308	1	1	184	1
3	1	1	1	1	0	2	4	0	1	2	97	4.05	6.7	3.4	170	2.3	251.304	1	0	107	1
3	1	2	2	3	0	2	1	1	1	1	84.6	4.25	5.1	2.4	322	2	386.4	0	0	191	1
1	0	1	1	3	1	1	3	1	0	1	87.6	5.14	8.1	5	368	2.1	876.19	0	0	186	0
3	1	2	1	2	0	0	4	1	1	3	97	4.58	6.2	3.7	344	1.7	748.706	0	0	194	1
3	0	1	1	2	0	2	2	0	0	3	123.4	4.61	5.4	3	181	1.6	339.375	1	0	182	1
2	0	1	2	3	0	1	1	1	0	1	81.2	5.21	7.7	5.2	197	2	512.2	0	0	185	1
3	0	1	1	1	0	1	4	1	1	1	98.5	5.3	7.7	4.2	208	2.1	416	1	0	79	1
3	0	1	2	2	0	2	3	1	1	1	85.7	4.49	9.6	6	301	2.2	820.909	0	0	182	1
3	1	2	2	1	0	0	0	1	1	3	98.5	4.09	12.1	9.5	243	1.8	1282.5	0	0	196	1
3	0	1	1	2	0	0	0	1	1	3	124.2	4.84	8.4	5.1	318	2.4	675.75	1	0	41	1
2	1	1	3	3	0	1	1	1	0	2	89.9	4.14	7.9	3.4	275	3.6	259.722	0	0	185	1
2	0	1	2	2	0	2	4	1	1	3	110.4	4.67	7.1	3.6	239	2.6	330.923	0	0	193	1
3	1	1	2	2	0	2	4	1	0	1	89.4	4.16	3	1.5	324	1	486	0	0	193	1
3	1	1	2	2	0	0	1	1	1	2	95.6	3.68	5.9	2.9	195	2	282.75	1	0	56	1
3	1	3	2	1	0	2	0	1	1	2	83.5	4.76	10.6	6.8	346	2.9	811.31	0	0	194	1
3	0	1	2	2	0	2	4	1	1	3	128.8	3.95	7.4	5.6	208	1.2	970.667	1	1	10	1
1	0	1	2	1	0	1	3	1	1	3	111.3	5.36	5.3	3.3	284	1.5	624.8	0	0	184	0
2	0	4	3	2	0	1	3	1	0	2	108.3	4.26	4.9	3.1	172	1.2	444.333	1	0	115	1
3	1	1	2	1	1	0	0	1	1	3	126.2	4.75	10.2	5.5	348	3.6	531.667	1	1	8	1
3	0	1	3	3	1	2	1	1	1	3	117.9	3.91	6.4	4.4	280	1.2	1026.67	1	0	50	1
2	0	1	2	2	0	2	4	0	0	3	111.5	4.86	5.7	3.2	262	1.6	524	0	0	204	1
2	1	3	1	3	0	0	2	1	0	3	96.2	4.44	5.6	3.4	346	1.4	840.286	0	0	198	1
2	1	2	2	1	0	0	1	0	0	2	95.7	3.63	4.1	2.9	286	0.9	921.556	0	0	191	1
2	1	3	1	1	0	1	4	1	0	3	124.6	4.26	6.6	3.4	281	2.7	353.852	0	0	191	1
3	0	1	2	2	1	0	1	1	1	3	109.8	4.81	8	5.7	217	1.6	773.062	1	1	78	1
3	0	2	2	1	0	0	1	0	1	3	113.2	4.68	5.2	3	117	1.2	292.5	1	0	57	1
2	0	2	2	3	0	1	1	0	0	3	119.8	4.93	5.7	3.4	221	1.6	469.625	0	0	189	1
2	1	3	2	1	0	0	1	1	1	2	94.2	3.74	7.5	4.7	220	2.1	492.381	0	0	188	0
3	0	2	2	1	0	1	3	1	0	2	88.5	4.46	6.9	4.7	322	1.8	840.778	1	1	158	1
2	0	1	1	3	0	1	3	1	1	2	112.5	5.21	13.5	9.3	172	2.9	551.586	0	0	200	0
3	1	3	3	3	0	0	1	1	1	3	103	4.55	9.2	4.6	394	3.2	566.375	0	0	191	1
2	1	2	1	3	0	0	2	1	1	2	89.7	4.37	6.9	5.3	199	1	1054.7	0	0	182	1
2	1	2	2	2	1	2	4	1	1	2	101.2	4.02	4.3	1.7	261	1.6	277.312	0	0	167	1
3	1	1	2	2	1	0	4	1	1	2	105.9	4.23	6.1	3.4	313	1.7	626	0	0	171	1
2	0	1	1	1	0	1	4	1	1	2	101.7	5.57	10.4	6.8	304	2.5	826.88	0	0	162	0
3	0	1	1	3	1	0	4	1	0	1	98	4.12	17.3	3.1	74	13.2	17.3788	1	0	25	1
3	1	1	2	3	0	0	4	1	1	2	92.5	4.66	9.6	6.7	261	1.9	920.368	1	0	7	1
3	1	1	3	2	0	2	4	1	1	2	97.4	5.03	5.8	3.5	323	1.4	807.5	1	0	55	1
3	0	3	2	1	0	0	4	1	1	3	110.4	4.84	6.6	3.7	227	2.3	365.174	0	0	164	1
3	1	2	1	3	1	0	0	1	1	3	102.4	4.24	6.2	3.7	318	1.5	784.4	0	0	170	1
2	0	1	3	3	0	1	4	1	0	2	94	4.85	7.8	4.1	201	2.8	294.321	0	0	178	1
3	1	3	3	2	0	0	4	1	0	1	83.6	4.47	5.1	2.5	301	1.7	442.647	0	0	173	1
3	0	3	2	1	0	1	3	1	1	3	119.5	5.1	10.3	6.1	229	3.6	388.028	1	1	89	1
3	1	3	1	1	0	0	4	1	1	2	87.6	4.69	6.4	4.4	273	1.3	924	0	0	173	1
3	1	2	1	2	0	0	0	1	1	2	92	4.81	5	3	269	1.5	538	0	0	160	1
3	0	1	3	2	0	2	4	1	1	2	94.8	4.22	9.4	6.5	207	2	672.75	1	0	125	1
3	0	2	2	1	1	1	4	1	1	1	92	4.03	9.5	6.3	317	1.8	1109.5	1	1	35	1
3	0	2	3	1	1	2	2	1	1	3	130	3.95	4	1.9	203	1.5	257.133	0	0	167	1
3	1	3	1	2	0	0	1	1	0	2	87	4.85	5.7	2.8	318	1.9	468.632	0	0	166	1
3	1	1	3	3	0	2	2	1	0	1	86	4.73	6.8	3.9	216	2.2	382.909	1	0	162	1
3	1	3	1	3	1	0	3	1	1	3	100.9	4.95	4.7	2.6	240	1.7	367.059	0	0	173	1
2	1	4	2	3	1	1	4	1	0	2	95	4.65	5.7	3.4	321	1.7	642	0	0	170	0
3	0	2	3	2	0	2	4	0	1	1	83	5.93	3.4	1.6	286	1.2	381.333	0	0	168	0
2	1	1	3	2	0	2	3	0	0	3	101.7	4.33	11.1	8.7	373	1.4	2317.93	0	0	170	1
3	0	1	3	2	0	2	4	1	1	3	132.5	4.86	10.4	5.6	243	3.6	378	1	0	65	1
2	1	3	1	2	0	0	2	0	1	2	87	4.23	6.8	4.2	258	2	541.8	0	0	164	1
1	1	1	1	1	0	1	3	0	0	1	75.8	4.08	8.9	5.3	306	2.5	648.72	0	0	169	1
3	1	1	1	2	0	2	4	0	1	1	96.8	3.91	5.5	3.9	225	1	877.5	1	0	76	1
3	1	2	1	1	0	0	3	1	1	3	113.5	3.14	5.3	3.4	147	1	499.8	1	0	9	1
2	1	1	2	2	0	2	3	1	1	1	84.8	4.61	7.2	4.5	286	2	643.5	0	0	178	1
3	1	1	1	1	1	0	0	1	0	2	94.5	4.19	5.8	2.9	202	2.4	244.083	0	0	176	1
2	0	2	2	2	0	1	3	0	0	1	88.8	4.93	6.4	3.4	243	2.6	317.769	0	0	163	1
2	1	3	2	3	0	2	1	1	0	3	114.4	4.66	8.9	5.2	286	2.9	512.828	0	0	161	1
1	0	1	1	1	0	2	4	1	0	2	95.5	4.28	5.7	2.7	425	2.3	498.913	0	0	164	1
3	1	3	2	2	1	0	1	0	1	1	90.9	4.17	7.3	4.1	457	2.5	749.48	0	0	172	1
3	0	2	1	1	1	1	4	1	0	1	86.2	4.93	9.4	4.4	291	4.1	312.293	0	0	160	1
3	0	1	3	3	1	0	1	0	1	2	116.7	5.22	4	2.2	178	1.2	326.333	1	1	150	1
3	1	1	2	1	0	1	2	1	1	1	90.7	4.05	7.6	3.6	322	2	579.6	1	0	115	0
2	1	2	2	2	1	0	0	0	1	1	81.3	5.12	6.6	4.8	325	1.5	1040	0	0	161	1
1	1	1	2	3	0	0	0	1	0	2	105.6	4.71	6	3.6	224	1.9	424.421	0	0	159	1
2	1	2	1	1	0	1	4	1	1	3	121.8	3.97	6.1	2.9	203	2.6	226.423	0	0	175	1
3	1	2	2	1	1	0	2	1	1	3	114	4.2	6.9	4	210	2.1	400	0	0	171	1
3	0	1	2	1	0	2	4	1	1	3	119.5	5.2	7.8	4.8	220	2.3	459.13	0	0	170	1
2	0	1	2	2	0	1	1	0	0	1	87.3	4.3	7.6	4.7	295	2	693.25	0	0	157	0
3	0	2	3	2	0	2	1	1	1	1	92.5	4.93	4.1	1.8	235	1.5	282	0	0	160	1
2	1	1	3	3	0	0	1	1	0	1	71.7	3.89	4.9	3	198	1.4	424.286	0	0	172	1
3	0	1	1	3	0	2	4	0	0	3	109.7	4.01	4.7	3.3	198	0.9	726	1	0	86	1
3	0	1	1	1	0	0	4	1	0	3	131.6	5.72	5.9	3.8	195	1.3	570	1	0	147	1
3	0	4	3	3	0	2	1	1	1	3	120.9	4.03	8.2	5.1	257	1.5	873.8	0	0	167	1
3	0	3	1	1	1	0	3	1	0	3	132.7	4.97	7.5	4.5	356	2	801	0	0	175	1
2	1	2	2	3	0	0	4	1	1	3	102	4.09	6	3.7	373	1.7	811.824	0	0	161	1
1	1	2	1	1	1	0	1	1	1	2	105.5	4.64	7.4	4.4	325	2.5	572	0	0	158	1
3	0	1	2	3	0	2	4	0	1	3	135.3	4.96	6.6	4	319	1	1276	1	1	65	1
2	1	3	1	1	1	0	3	1	0	3	131.4	4.66	7.9	3.2	345	3.9	283.077	0	0	161	1
2	1	2	3	3	0	0	2	0	0	3	105.2	4.34	6.4	3.1	650	2.6	775	0	0	171	1
3	0	1	3	3	0	2	1	1	1	2	105.4	4.78	9.8	5.8	508	2.4	1227.67	1	0	150	1
3	1	1	1	1	0	0	0	1	1	2	95.8	4.24	8.6	6.3	373	1.3	1807.62	1	0	101	1
2	0	1	2	2	0	2	4	1	0	2	96.8	4.97	8.6	6.4	241	1.1	1402.18	0	0	178	1
3	1	1	1	1	0	0	4	1	1	2	103.5	4.18	6.8	4.9	235	1.3	885.769	0	0	174	1
3	1	3	1	3	0	2	2	0	1	3	123.3	4.24	4.4	2.9	110	0.8	398.75	1	0	119	1
2	1	1	2	2	0	1	2	1	1	3	113.9	4.8	7.3	3.5	347	3.1	391.774	0	0	157	1
2	1	2	3	1	0	1	4	1	0	1	80.2	3.93	6.2	3.1	292	2.4	377.167	0	0	179	1
3	1	3	2	2	1	0	0	1	0	3	109.2	4.31	6.9	3.4	347	2.7	436.963	0	0	173	1
1	0	3	1	1	0	0	4	0	1	3	153.7	5.27	7.4	4.4	217	2.3	415.13	0	0	166	0
3	1	3	2	2	0	0	0	1	1	3	112.4	4.26	5.9	3.8	244	1.4	662.286	1	0	68	1
2	1	2	1	3	1	2	1	1	1	3	115.7	4.53	6.1	3	225	2.4	281.25	1	0	28	1
3	0	2	2	1	1	2	4	1	1	3	113	4.59	8.8	5.2	267	2.6	534	1	0	97	1
3	0	2	1	2	1	2	4	1	1	3	123.3	4.66	6.9	3.2	224	3	238.933	0	0	168	1
2	1	2	2	1	0	1	3	0	0	1	78.2	4.15	9	6.1	305	1.7	1094.41	0	0	171	0
3	0	1	3	3	0	0	4	1	1	2	100.1	4.31	4.6	3.2	236	0.4	1888	1	0	72	1
3	1	2	3	2	0	2	2	0	1	3	116.7	4.66	8.6	5.5	292	2.4	669.167	0	0	167	1
3	0	1	2	1	0	0	1	0	1	2	101.3	5.22	5.4	3.7	155	1.1	521.364	1	1	121	1
3	1	1	2	3	0	0	2	1	1	3	110.7	3.66	6.9	3.7	261	2.2	438.955	1	0	77	1
2	1	3	1	1	0	1	3	1	1	3	114.8	4.07	7	4.5	275	1.6	773.438	0	0	174	0
3	1	1	2	2	0	2	2	1	1	2	98.8	3.87	5.9	3.3	282	1.9	489.789	0	0	167	1
3	1	1	2	3	0	0	0	0	0	1	90.3	4.49	8.2	4.3	358	2.8	549.786	0	0	165	1
3	0	1	2	2	0	1	4	1	1	3	122.2	5.07	10	7.2	290	1.6	1305	0	0	176	1
2	0	1	3	3	0	1	1	1	0	3	109.1	4.87	8	5.1	299	2	762.45	0	0	178	1
3	1	1	3	2	0	1	1	0	1	1	71.2	4.14	6.3	3.2	210	2.4	280	1	0	115	1
3	0	2	1	1	1	0	1	1	1	3	116.3	4.55	8.6	6.4	278	1.4	1270.86	0	0	161	1
3	0	1	2	3	0	0	1	1	0	2	105.5	3.86	6.4	4.2	266	1.4	798	1	1	163	1
2	1	2	1	3	0	1	4	1	1	3	120.8	4.56	7.4	4.7	204	2.1	456.571	0	0	179	1
2	0	2	1	3	1	1	3	0	1	2	99.4	5.68	6.2	3	271	2.4	338.75	0	0	163	1
3	0	1	1	2	0	2	2	1	1	1	102.9	5.05	8.1	5.4	200	1.8	600	1	1	58	1
3	1	1	1	3	0	0	0	1	1	1	78.9	4.11	6.4	4.4	241	1.3	815.692	1	0	62	1
3	1	4	1	1	0	0	0	0	1	1	77.3	4.31	5.6	3.1	215	1.8	370.278	1	1	122	1
3	0	1	2	2	1	0	1	1	1	1	90.7	4.43	4.2	2.5	182	0.9	505.556	1	0	162	1
3	1	3	1	1	0	0	4	1	1	1	98.9	4.61	4.9	2.2	132	1.7	170.824	1	0	140	0
3	1	1	1	2	1	0	4	1	1	2	106	4.43	6.9	4	437	1.9	920	0	0	157	1
3	0	1	3	3	0	0	0	1	0	1	96.4	4.84	5.1	3	278	1.5	556	1	0	134	1
3	0	1	3	3	0	0	1	0	1	2	110.4	4.56	6.3	3.7	363	1.8	746.167	0	0	179	1
2	0	2	3	3	0	1	3	1	1	3	118.6	4.15	5.3	3.2	291	1.6	582	0	0	171	1
3	0	1	3	3	0	0	1	0	0	1	89	4.03	9.5	5.6	205	1.7	675.294	1	1	75	1
2	1	2	3	1	0	0	0	0	0	3	102	4.14	4.4	2.3	253	1.5	387.933	0	0	158	1
3	0	1	3	2	0	0	1	1	1	2	93.8	5.07	5.1	2.8	263	1.5	490.933	0	0	162	1
2	0	3	1	2	0	1	1	1	0	3	112.7	5.68	9.9	6.8	308	2.3	910.609	0	0	173	1
3	1	2	1	1	0	0	4	1	1	3	133.6	4.2	6.3	2.7	200	3.1	174.194	0	0	157	1
3	1	2	3	1	1	0	2	1	1	3	108	4.8	7	3.9	412	2.5	642.72	0	0	172	1
1	1	2	1	1	1	0	1	1	1	3	124	5.2	5.1	2.4	452	2.1	516.571	0	0	160	1
2	0	1	3	3	0	0	1	1	0	2	99.4	4.62	7.4	5.1	310	1.6	988.125	0	0	167	1
3	0	1	2	1	0	2	0	1	1	1	84.6	4.93	16.4	14.4	320	0.9	5120	1	0	47	1
2	1	2	1	1	0	0	1	1	0	2	91.9	5.36	5.1	2.9	262	1.7	446.941	0	0	175	0
3	1	2	3	1	0	2	4	1	0	3	92	4.19	6.9	3.5	266	2.6	358.077	0	0	161	1
3	0	2	1	1	0	0	4	1	1	3	120.1	4.43	8.1	5.7	232	1.9	696	1	1	170	1
2	0	3	2	1	0	0	2	1	0	2	94.4	5.18	5.1	2.8	212	1.7	349.176	0	0	173	1
3	1	1	2	3	0	2	0	0	1	3	125.8	4.54	6.7	4.6	292	1.3	1033.23	0	0	156	1
3	1	1	2	3	0	0	1	1	0	2	96.2	3.59	3.1	1.6	112	0.9	199.111	1	0	61	1
3	0	2	1	1	0	2	1	0	1	3	130	4.78	6.5	3.8	197	2.1	356.476	0	0	157	1
1	1	1	3	3	0	1	1	1	0	3	105.5	5.16	7.8	4.8	375	2.5	720	0	0	177	1
3	0	1	2	2	0	2	3	1	0	2	93.9	4.63	6.1	3.1	232	1.9	378.526	1	0	112	1
2	0	1	1	3	0	1	1	1	0	3	116.7	5.02	9.6	7.1	212	1.7	885.412	0	0	163	1
2	1	4	1	1	0	0	0	1	0	2	86.2	4.94	7.3	4.7	411	1.8	1073.17	0	0	169	1
3	1	1	1	2	0	0	4	1	0	2	89.5	3.82	8.6	5.7	496	1.8	1570.67	1	0	74	1
3	1	1	2	3	0	2	3	1	1	3	115.3	4.42	3.8	2	291	1.4	415.714	0	0	164	1
3	0	3	1	1	0	2	4	1	0	1	86	5.36	4.9	2.4	194	2	232.8	0	0	172	1
2	1	2	1	1	0	0	4	0	1	3	113	4.61	6.6	2.6	236	3.3	185.939	0	0	157	1
1	1	2	2	2	0	0	1	1	0	3	106.6	4.96	6.5	3.4	295	2.5	401.2	0	0	178	1
3	0	1	1	3	0	0	0	1	1	3	115	4.5	9.9	6.4	291	2.5	744.96	0	0	172	1
3	0	2	1	2	1	2	4	1	1	2	107	5.11	6.1	2.2	229	2.7	186.593	0	0	157	1
3	0	3	1	1	1	0	1	1	1	3	109	4.93	7.1	2.8	188	3.5	150.4	0	0	177	0
3	0	2	3	3	0	2	4	1	1	3	117.8	4.66	7.1	4.4	209	1.8	510.889	0	0	156	1
2	1	2	1	1	0	0	4	1	0	3	90.8	3.53	5.9	2.3	352	2.9	279.172	1	1	116	1
3	1	1	2	3	0	2	4	0	0	1	77.8	4.35	5.5	2.5	198	2.4	206.25	0	0	158	1
3	1	1	2	2	1	0	0	1	1	3	106.5	4.62	9.1	5.6	233	2.4	543.667	1	0	90	1
3	0	3	3	2	0	2	3	1	1	2	109.8	4.22	8.6	5.9	385	1.7	1336.18	1	0	67	1
3	1	1	2	1	0	0	4	1	0	3	101	4.81	8.4	4.5	238	2.8	382.5	0	0	168	1
1	1	1	3	3	0	0	4	0	0	1	74	3.45	4.4	2	369	1.9	388.421	0	0	166	1
1	1	1	3	3	0	0	1	1	0	1	83	4.47	8.7	5.3	309	2.7	606.556	0	0	167	1
2	0	1	1	3	0	2	3	1	0	3	108.5	5.23	11.4	8	330	2.3	1147.83	0	0	178	0
2	0	2	2	2	0	1	2	0	1	3	128.7	4.92	10	4.3	490	5	421.4	0	0	178	1
2	0	1	2	2	0	1	3	0	0	1	74.5	4.74	5.4	3.4	323	1.2	915.167	0	0	171	1
3	0	1	2	1	0	2	1	1	1	1	96	4.3	4.9	2.9	181	1.3	403.769	1	0	160	1
1	1	2	2	2	0	0	3	1	0	3	101	4.64	6.9	4.7	233	1.6	684.438	0	0	172	0
1	0	2	2	2	0	0	3	0	1	3	127.3	5.23	8.9	6.7	208	1.2	1161.33	0	0	158	1
3	0	4	1	1	0	0	4	1	1	2	95.7	4.26	6.2	3.4	219	1.9	391.895	0	0	158	1
3	0	2	3	3	0	2	4	1	1	2	92	4.09	6	2.6	197	2.6	197	1	0	65	1
2	0	1	3	2	0	0	4	1	1	3	116.7	5.28	8.5	4.4	311	2.8	488.714	0	0	157	1
3	1	2	2	1	0	0	0	1	1	2	91.1	3.49	4.1	1.7	239	1.8	225.722	1	0	113	1
3	1	2	2	3	0	0	0	1	1	3	136	3.82	4.1	1.8	256	1.8	256	1	1	163	1
3	1	2	2	2	0	2	4	1	1	3	123	4.44	5.7	3.1	223	2.1	329.19	1	0	126	1
1	0	1	2	3	0	1	3	1	1	3	113.2	5.74	11	6.5	267	3.2	542.344	0	0	156	0
1	1	2	2	3	0	1	3	0	0	1	68.1	4.03	4.5	1.9	285	2.1	257.857	0	0	179	0
3	1	2	2	2	1	0	1	0	0	3	123.6	4.36	5.8	2.9	378	2.4	456.75	0	0	164	1
3	1	3	2	3	1	0	0	1	1	3	123	4.31	5.4	3.1	208	1.8	358.222	0	0	179	1
3	0	3	2	1	0	2	3	1	1	3	136.6	5.05	9.1	5.3	257	1.7	801.235	0	0	177	1
3	0	1	3	3	0	2	0	1	1	3	119	4.47	9.7	5.2	302	3.1	506.581	0	0	157	1
1	1	1	3	2	0	1	2	1	0	3	121.2	4.86	10.9	7.4	309	2.8	816.643	0	0	164	1
3	0	1	2	3	0	1	4	1	0	3	118	5.4	7.1	4.4	236	2	519.2	1	0	137	1
3	1	2	1	1	0	2	1	1	1	3	118.6	4.47	6.8	4.2	248	1.9	548.211	0	0	158	1
2	0	4	3	1	0	1	2	1	1	3	112.8	4.94	7.3	4.4	277	2.2	554	0	0	157	0
3	1	1	1	2	0	1	4	1	1	2	96	4.29	9.8	5.6	309	3.6	480.667	1	0	120	0
2	0	4	1	3	0	1	1	1	1	3	128	4.74	7.7	4.2	252	2.6	407.077	1	0	122	1
3	0	2	1	1	1	1	2	0	0	1	67.5	4.11	6.9	4.2	180	1.8	420	1	1	10	1
2	1	2	3	3	0	0	4	1	1	3	114.9	4.45	4.4	2.9	238	1	690.2	0	0	157	1
3	0	1	1	1	1	2	0	1	0	1	90.8	4.98	8.1	6.2	194	1.3	925.231	1	0	54	1
3	1	2	2	1	1	1	4	0	1	1	79	3.82	4.9	2.4	381	1.6	571.5	0	0	158	1
3	1	4	2	3	0	0	0	1	0	1	69.8	4	4.3	1.9	271	1.4	367.786	0	0	166	1
3	0	1	3	1	0	2	1	1	1	3	112.7	4.87	7.1	4.6	282	1.4	926.571	1	1	88	1
3	1	4	2	1	0	1	3	1	1	1	85.6	4.74	10.6	7.7	325	2.2	1137.5	0	0	173	0
2	1	4	2	3	0	0	1	0	1	2	86.3	4.61	4.9	2.6	317	1.8	457.889	0	0	159	1
2	0	1	3	3	0	0	3	1	0	2	112.3	5.63	6	3.7	298	1.4	787.571	0	0	175	1
3	1	2	1	2	0	1	1	0	1	3	110	4.42	8.9	6	403	1.9	1272.63	1	0	70	1
2	0	1	2	3	0	1	2	0	0	1	89.1	4.96	12.3	8.3	271	2.9	775.621	0	0	157	1
3	0	1	1	1	0	2	4	1	1	1	102.1	4.88	6.6	4.5	298	1.4	957.857	1	0	57	1
3	1	1	2	2	0	1	4	1	1	2	99	5.84	8.9	4.7	286	3.1	433.613	0	0	160	1
1	0	4	1	1	0	1	0	0	0	1	78.5	4.76	6.6	3.9	273	1.6	665.438	0	0	158	0
3	1	1	2	2	0	0	4	1	1	1	93.3	3.87	12.4	8	395	2.9	1089.66	1	0	16	1
2	0	1	1	3	0	1	1	0	0	1	78.5	3.53	3.7	1.1	104	2.2	52	1	0	142	1
1	1	3	3	3	0	0	2	0	0	3	90.8	4.32	18.4	15	822	2.4	5137.5	0	0	175	1
3	1	2	2	1	0	2	0	1	1	3	113.3	4.11	4.4	1.8	188	2	169.2	1	0	172	1
3	1	3	1	1	1	2	0	1	1	3	105.4	4.81	7.8	4.3	213	2.6	352.269	0	0	173	1
3	1	3	2	2	0	0	0	1	0	2	98	5.37	6.1	3.3	361	2	595.65	0	0	173	1
3	0	1	1	2	0	2	1	1	0	3	147	4.39	7.1	3.7	202	2.2	339.727	1	1	67	1
3	0	1	2	3	0	2	4	0	1	3	121.1	5.24	6.6	4.2	194	1.5	543.2	1	0	68	1
2	0	1	3	3	0	2	3	1	1	3	119.4	4.44	6.5	2.7	233	3	209.7	0	0	167	1
2	1	1	1	3	1	1	2	0	0	3	106	4.41	6.6	3.1	207	2.8	229.179	1	0	139	0
1	1	1	2	3	0	2	1	0	0	1	76.3	4.18	5.5	2.8	359	2.2	456.909	0	0	167	1
2	1	1	1	3	0	1	2	1	1	3	122.7	4.39	10.9	7.7	323	2.5	994.84	1	0	139	0
3	0	3	2	1	0	2	1	0	1	2	94.2	5.57	5.9	3.8	271	1.5	686.533	0	0	177	1
3	0	2	3	1	1	2	1	1	1	3	102.5	4.48	4.6	2.7	257	1.6	433.688	0	0	168	1
3	1	1	1	3	0	0	0	1	1	1	89	3.92	6.4	4.1	398	1.2	1359.83	1	0	94	1
3	1	1	3	3	0	2	4	1	1	3	127.8	4.09	8.6	5.5	281	2	772.75	0	0	157	1
3	1	1	2	3	0	2	4	1	1	2	109.6	5.07	6.6	4	615	1.6	1537.5	1	0	73	1
2	0	2	3	3	1	0	1	0	1	3	115	4.07	4.3	2.9	245	0.8	888.125	0	0	157	1
2	1	4	3	3	0	2	1	0	0	1	79.8	4.64	6.5	4.2	293	1.7	723.882	0	0	174	1
3	1	1	1	1	0	0	2	1	1	3	109.5	5.19	7.3	5.1	237	1.1	1098.82	1	1	148	1
3	0	1	2	1	0	0	4	0	1	1	97.5	4.32	5.4	2.8	206	1.7	339.294	1	0	35	1
3	1	3	2	1	1	1	3	1	1	2	89.3	4.1	5.5	3	261	2	391.5	0	0	158	0
3	0	2	1	3	1	0	4	1	1	3	145.6	4.07	9.8	6.1	205	2.4	521.042	0	0	140	1
3	1	1	3	3	0	0	2	0	1	1	70.9	4.01	5.6	3.3	248	1.5	545.6	0	0	147	1
3	1	2	1	1	0	2	4	1	1	3	100.2	4.22	4.4	1.6	271	2.1	206.476	0	0	144	1
3	1	1	1	2	1	1	4	1	0	1	94.2	4.63	8.9	6.7	292	1.5	1304.27	1	1	52	1
3	0	2	1	2	1	0	1	1	1	3	133.6	3.95	5.4	3.6	247	1.2	741	0	0	148	1
3	0	1	3	2	0	0	2	1	1	3	113.2	4.61	5.7	2.8	251	2	351.4	0	0	150	1
3	0	2	2	2	0	1	2	1	1	1	84.9	4.89	7.1	5.1	259	1.3	1016.08	0	0	140	1
3	1	1	3	2	0	0	1	1	1	2	98.5	4	6.3	3.4	258	2.1	417.714	0	0	155	1
3	1	1	1	2	0	0	0	1	1	2	86.7	4.86	5.1	3.1	308	1.1	868	0	0	143	1
1	1	1	1	2	0	1	4	1	1	3	93	3.97	8.5	5.7	262	2.2	678.818	0	0	135	1
3	0	2	1	2	1	1	4	1	1	1	76.7	4.07	9.8	6.1	286	2.7	646.148	1	1	108	1
2	1	2	1	1	0	0	1	0	1	3	101.5	4.53	3.7	1.7	156	1.6	165.75	0	0	141	1
2	1	3	1	1	0	1	4	1	0	1	91	4.43	10.3	5.4	368	3.9	509.538	0	0	155	1
3	1	2	2	3	0	1	1	1	0	1	93.4	4.33	5.8	3.9	223	1.4	621.214	0	0	147	1
3	0	2	2	3	1	2	4	1	1	3	156.6	4.75	10.7	5.6	378	3.7	572.108	0	0	154	1
3	0	1	2	3	0	2	4	1	1	2	110	4.78	6.1	3.4	234	2	397.8	1	0	16	1
3	1	2	1	1	0	0	4	1	1	3	130.4	4.46	8.1	2.5	297	4.2	176.786	0	0	145	1
3	1	3	2	3	0	0	0	1	1	1	80.2	4.05	6.6	4.2	266	1.8	620.667	0	0	137	0
3	1	2	1	1	0	2	4	0	1	1	75	4.43	8.9	5.8	253	2.4	611.417	0	0	154	0
3	0	2	2	3	0	2	4	0	0	3	116.9	4.51	9.4	4.6	324	3.6	414	0	0	135	1
3	1	2	1	3	1	2	4	1	1	3	101.7	4.98	8	5.9	258	1.5	1014.8	0	0	153	1
2	0	1	3	3	0	0	1	1	1	1	73	5.12	6.4	4.1	207	1.7	499.235	0	0	144	1
1	0	1	2	3	0	1	1	1	1	3	101.1	5.14	6.6	3	290	2.9	300	0	0	138	1
3	1	3	3	1	1	0	1	1	1	3	122.8	4.03	6.5	4.3	355	1.7	897.941	0	0	135	1
1	1	2	2	3	0	0	2	1	1	3	102.6	4.03	5.5	1.3	333	3.4	127.324	0	0	152	1
2	1	2	3	1	0	2	4	1	1	3	120.8	4.64	6.2	3.1	294	2.5	364.56	0	0	154	1
3	1	1	2	1	1	0	0	1	1	3	104.2	5.14	6.9	2.7	251	3.1	218.613	0	0	135	1
1	1	4	1	2	0	1	2	1	1	3	110.8	4.81	6.6	3.7	250	2.3	402.174	0	0	138	1
3	0	2	2	1	1	0	3	1	1	3	139.4	4.63	10.4	7.4	319	2.4	983.583	1	1	42	1
3	1	2	1	1	0	1	3	0	1	1	81	3.89	7.4	4.8	293	2	703.2	0	0	149	1
3	0	2	2	3	0	1	1	1	0	2	99.9	4.53	8.4	6.1	266	1.6	1014.12	1	1	118	1
3	1	3	1	1	0	0	4	1	1	3	104.7	4.94	7.6	2.8	159	3.8	117.158	0	0	142	0
2	1	4	3	3	0	1	1	1	1	3	97.2	4.75	8.5	5	325	2.4	677.083	0	0	148	1
3	0	1	2	2	0	2	4	1	1	3	114.5	4.78	10.2	6.5	303	1.7	1158.53	1	0	66	1
2	0	1	1	1	0	0	4	1	1	3	113.4	5.53	6.9	4	290	2.2	527.273	0	0	140	1
2	1	1	1	1	0	0	0	1	1	3	119.8	4.74	5.2	3.4	278	1.2	787.667	0	0	154	1
2	1	2	1	3	0	0	0	1	1	2	100.7	4.17	5.9	3.5	252	1.6	551.25	0	0	134	0
2	0	1	1	1	0	1	3	1	0	2	101.8	4.92	6.6	4.3	223	1.4	684.929	0	0	147	0
3	1	4	2	1	0	2	4	1	1	3	108	4.55	5.6	3.4	322	1.5	729.867	1	1	117	1
2	0	1	2	1	0	0	4	1	1	1	85.8	4.16	6.9	4.1	248	2	508.4	0	0	139	1
2	0	3	1	2	0	0	2	0	0	1	77.4	4.47	5.2	3	213	1.5	426	0	0	155	1
3	1	1	2	2	1	2	4	1	1	3	113.6	4.03	4.1	1.9	213	1.6	252.938	0	0	135	1
3	0	1	2	1	0	2	4	0	1	3	116.5	4.78	8.4	4.8	320	2	768	1	1	12	1
3	1	3	1	1	0	0	0	1	0	3	103.6	4.18	4.6	3.4	331	0.9	1250.44	0	0	143	1
2	0	1	3	2	0	0	0	1	0	2	100.9	4.88	4.9	3	204	1.5	408	0	0	138	1
3	0	2	1	3	0	1	2	0	0	1	78.7	3.17	6.8	3.4	284	2.6	371.385	1	0	6	1
3	1	1	1	1	0	1	4	1	1	3	111	5.53	5.5	2.5	190	2.2	215.909	1	0	9	1
3	1	2	2	3	0	0	1	1	1	1	83	4.34	6.1	3	419	2.2	571.364	0	0	142	1
3	0	2	3	3	1	2	3	0	1	3	136.1	3.84	9.4	7.7	343	1.3	2031.62	1	1	77	1
3	1	1	3	2	0	0	4	1	0	2	104	4.47	5.7	2.8	212	2.1	282.667	0	0	138	1
2	1	1	1	3	0	1	4	1	0	3	135.2	4.82	13.4	8.8	405	3.8	937.895	0	0	147	1
3	1	1	1	2	0	2	4	1	1	2	90.6	4.65	9.9	6.9	235	2.3	705	0	0	135	1
2	0	2	3	1	1	0	4	0	1	3	117.7	3.61	6.3	4.4	222	1.1	888	0	0	155	1
3	1	4	1	2	0	0	1	1	0	3	108.5	4.77	6.4	4	289	1.2	963.333	0	0	145	0
3	1	1	2	2	0	2	1	1	1	2	100.7	4.8	7.5	4.6	313	2.2	654.455	0	0	150	1
3	0	2	2	1	1	2	1	1	1	3	147.2	5.11	8.4	6.4	240	1.2	1280	1	0	103	1
3	0	4	2	2	0	1	2	0	0	1	84.1	5.2	5.2	2.4	228	1.9	288	0	0	135	1
3	0	2	1	2	0	2	4	0	1	1	92.7	4.4	4.4	1.6	239	2.3	166.261	0	0	133	1
3	0	1	3	3	0	0	4	1	1	2	108	5.19	10	5.8	108	2.5	250.56	1	1	44	1
2	0	2	3	3	1	0	2	0	1	1	94.2	4.4	6.6	4.8	289	1.3	1067.08	0	0	137	1
3	0	1	3	3	0	2	4	1	1	3	111	4.59	9.9	4.8	225	3.7	291.892	1	1	90	1
2	1	1	1	1	0	1	3	0	1	2	100	4.54	7.2	3.8	266	2.5	404.32	0	0	135	1
2	0	1	3	2	0	1	4	1	1	1	96.7	3.76	8.4	3.1	240	4.4	169.091	0	0	134	1
3	0	4	2	3	0	0	0	1	1	3	113.2	4.42	9.1	6.5	254	1.8	917.222	0	0	156	1
3	1	3	2	1	1	0	0	1	1	3	112	4.01	6.8	3.2	201	2.8	229.714	0	0	137	1
2	1	3	1	1	0	0	4	1	1	3	100.6	4.31	4.4	2.1	203	1.9	224.368	0	0	142	1
3	0	4	1	1	1	0	4	1	0	3	125.7	4.7	7.1	4.6	285	1.8	728.333	1	0	100	1
1	1	3	2	3	0	0	2	1	0	3	101.7	4.7	12.5	9.4	481	2.4	1883.92	0	0	141	0
2	0	2	2	2	0	0	4	0	1	3	104.4	4.9	5.5	3.4	259	1.3	677.385	1	0	32	0
1	1	1	1	3	1	1	3	1	0	1	82.2	4.03	5.4	3.1	235	1.9	383.421	0	0	134	1
3	1	1	3	3	0	0	1	1	1	2	105.8	4.96	7.9	5.5	308	1.5	1129.33	0	0	147	1
1	0	1	3	3	0	2	0	0	0	3	94.3	5.97	6.4	2.8	241	2.5	269.92	0	0	137	1
2	1	4	2	1	1	1	3	1	1	3	106.4	4.74	10.3	7.2	288	2.4	864	0	0	145	1
3	1	4	2	3	0	2	2	1	1	3	125	4.16	6.4	3.7	235	2	434.75	0	0	136	1
3	1	1	1	2	0	2	0	1	1	2	94.5	4.61	8.6	4.7	318	2.4	622.75	1	0	120	1
2	0	1	1	3	0	0	1	1	1	2	112	5.03	14.7	10.8	204	2.8	786.857	0	0	148	0
3	1	2	1	2	0	2	4	1	1	3	99.2	3.51	4.4	2.5	258	1.5	430	0	0	141	1
3	0	1	2	2	0	0	1	1	1	2	102.1	4.75	6.7	4.3	209	1.6	561.688	0	0	148	1
3	1	2	3	1	0	0	1	1	1	2	94	4.39	7.1	3.8	310	2.8	420.714	0	0	137	1
2	1	2	1	1	1	1	2	1	1	3	112.5	4.61	5.7	3.2	589	1.9	992	1	0	115	0
3	1	2	1	1	0	1	4	1	1	2	101.6	3.63	4	1.8	228	1.8	228	1	1	91	1
3	0	2	1	1	0	1	4	1	1	1	102	3.82	13.9	11	204	1.7	1320	1	0	3	1
3	1	2	1	1	1	2	4	1	1	3	134.7	3.88	5.9	4.8	264	0.7	1810.29	1	0	69	1
2	1	1	1	3	0	1	3	0	0	1	82.2	3.82	9.8	6.3	625	2.4	1640.62	0	0	148	0
3	1	4	2	3	0	0	0	1	0	2	94.7	3.8	4.6	2.9	358	1.3	798.615	1	0	110	0
2	1	3	1	2	0	0	0	1	0	3	101.1	4.53	6.1	3.4	191	1.9	341.789	0	0	134	1
3	1	1	2	2	0	0	1	1	1	1	84.2	3.35	11.9	9.6	213	1	2044.8	1	1	17	1
3	1	1	2	1	1	0	4	1	1	3	126	4.18	6.4	3.8	298	1.6	707.75	0	0	135	1
3	1	4	3	3	0	0	1	1	1	1	97.8	4.09	6.4	3.4	322	1.8	608.222	0	0	141	1
3	0	1	3	3	0	2	3	1	1	3	106.4	4.36	4.6	2.9	167	0.9	538.111	0	0	139	1
3	1	1	1	3	0	0	0	1	1	1	84.5	3.78	7.7	4.2	336	2.6	542.769	1	0	79	1
3	0	2	2	3	0	2	4	1	0	2	99.7	4.84	6.9	5.3	203	1.3	827.615	0	0	133	1
3	0	1	2	3	0	2	1	1	1	2	111.4	5.39	7.4	4.5	246	2.1	527.143	1	0	105	1
2	1	1	3	3	0	0	1	1	1	3	116.9	4.65	12.5	7.9	360	1.8	1580	1	0	34	1
3	0	1	2	2	0	2	1	1	0	2	104.2	4.97	5.5	2.7	217	2.2	266.318	1	0	75	1
3	1	3	1	2	0	0	1	1	1	1	77.1	4.32	7	4.1	291	2.1	568.143	0	0	143	1
3	0	1	3	3	0	0	1	1	1	3	129.4	4.97	8.5	5.3	327	2.4	722.125	0	0	144	1
3	0	4	3	1	0	2	1	1	0	1	91.4	4.88	4.1	2.2	193	1.3	326.615	1	0	120	1
2	1	1	3	3	1	0	1	1	0	3	141.2	4.96	7.6	4.8	223	2.3	465.391	0	0	148	1
3	1	2	2	2	0	2	1	1	1	2	109.9	5.28	10.1	7.1	508	2.2	1639.45	1	1	112	1
2	0	1	3	3	0	0	1	1	0	3	103.5	4.62	7.3	3.8	251	2.5	381.52	0	0	139	1
1	1	1	1	1	0	1	4	1	1	2	108.3	4.72	7.4	4.7	274	2	643.9	0	0	140	1
2	1	2	1	1	0	1	0	0	1	1	76.3	3.72	8.6	5	351	2.2	797.727	0	0	155	0
2	1	1	3	3	0	0	1	1	0	3	101.5	4.75	7.1	4.4	184	2	404.8	0	0	134	1
3	0	2	2	1	0	1	3	0	1	3	112.5	4.96	6.4	2.7	204	2.8	196.714	0	0	147	1
3	1	2	2	2	0	2	1	1	1	3	102.4	4.72	7.8	3.5	324	3.3	343.636	0	0	153	1
2	0	4	1	1	0	0	3	0	1	2	104.3	5.06	9.4	6.4	260	2	832	0	0	138	1
2	1	1	2	2	0	0	1	1	1	1	82.5	4.64	4.3	2.9	255	0.9	821.667	0	0	141	0
2	1	4	1	2	1	2	0	1	1	2	96.4	4.67	7.6	4.2	254	2.7	395.111	0	0	138	1
2	0	2	2	1	0	0	1	1	1	2	98.9	5.44	3.7	1.7	292	1.5	330.933	0	0	145	1
3	0	1	2	2	0	0	0	0	1	2	96.4	4.57	6.2	3.6	160	1.4	411.429	1	0	71	1
3	1	1	2	3	0	0	2	1	1	3	107.5	4.23	6	3	275	2.2	375	0	0	147	0
2	1	1	1	2	0	1	1	0	0	1	77	4.16	4.7	2.5	393	1.4	701.786	0	0	147	0
3	0	3	1	1	0	1	1	0	1	2	99.5	5.02	7.9	5.2	198	1.8	572	1	0	152	1
3	0	1	2	2	0	2	1	1	1	2	104	3.84	7.6	5.3	339	1	1796.7	1	0	31	1
3	1	3	1	1	1	0	0	1	0	3	115.4	3.86	8.3	5.1	316	2.7	596.889	0	0	143	1
1	0	3	2	3	0	0	2	1	1	3	131.5	5.86	10.9	7.9	280	2.2	1005.45	0	0	136	1
3	0	2	2	3	1	2	1	1	0	3	115.3	4.31	4.1	2.4	136	1.2	272	1	0	122	1
3	0	4	1	1	1	2	4	1	1	3	112.5	5.06	6.3	4.2	263	1.5	736.4	0	0	151	1
3	0	2	2	1	0	2	4	1	1	3	118.4	4.49	7.4	3.9	219	2.9	294.517	1	0	66	1
3	0	1	1	3	0	2	1	1	1	3	112.7	4.39	8.4	6.3	294	1.1	1683.82	1	1	44	1
3	0	1	1	2	0	0	0	1	1	2	96	3.24	6.8	4	206	1.3	633.846	1	0	18	1
2	0	1	1	2	1	1	4	1	1	3	118.1	4.97	11.8	6.3	519	3.7	883.703	1	0	104	1
2	1	1	1	1	0	1	4	1	0	1	70.8	5.47	7.4	4.8	341	1.6	1023	1	0	51	1
3	0	1	3	3	0	2	1	0	0	1	91	4.66	5.3	3.4	185	1.4	449.286	0	0	148	1
3	1	2	1	2	1	0	0	1	1	2	95.2	3.95	7.1	3	146	3.1	141.29	1	0	128	1
2	0	1	2	1	0	1	3	1	1	3	116	4.36	7.1	4	266	2	532	1	0	3	1
3	1	1	1	2	0	0	4	1	1	3	125.7	4.66	6.4	4.2	228	1.3	736.615	0	0	133	1
2	0	2	2	3	0	1	1	1	1	3	124.4	4.64	6	2.8	345	2.4	402.5	0	0	136	1
3	0	1	2	3	1	2	1	1	1	3	122	3.72	8	4.1	186	2.7	282.444	1	0	26	1
2	0	4	3	3	0	2	1	0	0	2	102.9	5.3	5.9	3.2	242	2.1	368.762	0	0	152	0
3	1	1	2	3	0	2	1	1	1	2	98.6	4.26	5.4	2.9	556	1.9	848.632	1	0	143	1
3	0	1	2	3	0	2	1	1	1	2	112	4.48	7.6	4.7	306	1.9	756.947	1	0	128	1
3	1	1	2	1	0	0	1	1	1	3	103.6	4.8	5.9	3.8	217	1.6	515.375	0	0	152	1
3	0	4	2	1	0	2	2	1	0	2	100.4	4.51	5.1	3	263	1.6	493.125	0	0	145	1
2	0	3	1	2	0	1	3	0	0	2	98.1	5.03	12.4	8.1	298	3.2	754.312	0	0	137	0
3	1	2	2	2	1	0	4	0	1	3	142.2	4.72	9.8	7.2	337	2.1	1155.43	0	0	133	1
3	1	2	2	1	0	0	4	1	1	2	94	4.6	5.4	3.1	280	1.6	542.5	1	1	121	1
2	1	3	1	1	1	0	0	1	0	3	134.8	4.27	5.8	3.4	206	1.8	389.111	0	0	143	1
2	1	1	3	3	0	0	4	1	0	3	106.7	4.64	5.7	3.4	203	1.7	406	0	0	137	1
2	0	3	3	3	0	1	1	1	0	3	123.4	5.41	6.3	3.6	229	2	412.2	0	0	155	1
2	0	4	1	1	1	1	2	1	1	2	101	5.07	6.2	3.1	258	2.4	333.25	0	0	138	1
3	0	1	3	3	0	2	4	1	0	3	117.3	4.44	6.1	2.9	233	2.4	281.542	0	0	149	1
3	0	2	1	1	1	2	4	1	0	1	89.9	4.48	6.8	3.2	359	2.8	410.286	0	0	154	1
3	1	4	1	1	1	0	4	1	1	3	98.2	4.79	5.8	3.1	276	2.2	388.909	0	0	146	1
2	0	2	1	1	0	1	2	1	1	1	71.7	3.95	5.5	2.6	231	2	300.3	1	0	80	0
2	1	1	1	3	0	1	1	0	0	1	72.5	4.18	6.1	2.9	243	2.6	271.038	0	0	149	1
3	1	1	3	3	0	0	1	1	0	2	90	4.24	5.4	2.6	206	1.7	315.059	0	0	155	1
2	0	1	3	3	0	2	2	1	0	3	112.5	4.89	5.6	3.3	220	1.7	427.059	0	0	152	1
3	1	2	1	3	1	0	4	0	1	3	110.5	3.82	8.1	4	203	3.3	246.061	1	1	122	1
3	0	2	1	1	0	1	4	1	1	1	68	3.91	7.4	4.6	214	2.2	447.455	0	0	153	1
3	1	2	2	3	0	1	4	1	0	1	93	4.12	5.7	2.7	190	2.4	213.75	0	0	139	1
3	0	2	3	3	0	0	1	1	1	2	99.5	4.61	7	4.3	231	1.7	584.294	0	0	146	1
3	1	2	2	3	1	2	4	1	1	2	97.8	3.55	10	7.5	289	1.2	1806.25	1	0	34	1
3	1	3	1	1	1	0	0	1	1	3	105.2	4.32	6.4	3	246	2.7	273.333	0	0	137	0
2	0	1	2	2	1	2	4	1	1	3	130.7	4.46	14	7.6	416	4.2	752.762	0	0	149	1
3	0	1	1	1	1	1	4	1	1	1	91.1	4.48	30.3	4.6	224	23.8	43.2941	1	0	108	1
2	0	2	3	3	0	2	1	1	0	2	107.7	4.61	5.5	3.4	242	1.4	587.714	0	0	136	1
3	0	2	2	1	0	1	3	1	0	1	68.5	3.49	6.5	3.2	200	2.3	278.261	1	0	131	1
2	1	2	1	3	1	1	2	1	1	3	120	4.27	6.9	4.8	281	1.7	793.412	1	0	145	1
3	1	3	1	1	0	0	0	1	0	3	107.9	4.62	7.8	4.9	302	1.9	778.842	0	0	143	1
2	1	3	2	1	0	2	2	1	1	3	101.5	4.77	4.4	2.7	296	1	799.2	0	0	148	1
1	0	1	1	1	0	1	4	0	1	2	89.1	4.95	6.9	2.5	205	3.4	150.735	0	0	152	1
3	1	2	1	1	0	0	4	1	0	2	101	5.51	5.4	2.9	336	1.9	512.842	0	0	135	1
2	1	2	1	1	0	0	1	1	1	3	106.5	4.13	4.7	2.2	289	1.9	334.632	0	0	149	1
3	1	1	1	3	0	2	1	1	1	2	94.5	5.07	7.9	4.6	264	2.6	467.077	1	1	72	1
3	1	2	2	1	0	1	2	1	1	1	71	5.12	8.4	5.3	247	2.5	523.64	1	0	33	1
3	1	1	1	1	1	1	4	1	1	3	108.8	4.39	8.1	5.5	450	1.6	1546.88	1	0	26	1
2	1	3	3	3	0	0	0	1	0	3	100	4.26	7.4	4.6	289	2	664.7	0	0	148	1
3	1	2	3	2	1	0	0	1	1	3	105	4.48	7.5	3.4	368	3.5	357.486	0	0	135	1
2	0	1	1	1	0	1	1	0	0	2	95.1	4.61	6.3	3.7	289	1.8	594.056	1	0	84	1
2	1	1	1	1	0	1	4	1	0	1	86.3	4.3	5.9	3.4	256	1.8	483.556	0	0	148	1
2	0	1	1	1	1	0	4	1	1	3	124	4.43	6.4	4.6	219	1.3	774.923	0	0	156	1
2	1	2	3	3	0	0	0	0	1	3	120	4.43	5.2	3	433	1.6	811.875	0	0	139	1
3	0	2	3	3	0	0	1	0	1	3	159.1	4.83	7.9	5.2	353	1.8	1019.78	1	0	127	1
3	0	2	2	3	1	1	2	1	1	1	94.5	3.86	8.6	5.8	493	2	1429.7	1	0	80	1
2	1	1	3	2	1	2	4	1	1	3	134	4.69	14.9	12	212	2.3	1106.09	0	0	135	1
2	0	1	1	1	1	0	4	1	1	1	92.2	4.47	5.1	2.1	245	1.8	285.833	0	0	147	1
2	1	3	2	1	0	2	4	1	0	3	114.8	4.46	6.1	3.6	291	1.8	582	0	0	143	0
3	1	2	1	1	0	1	4	1	1	2	98.5	3.95	3	1.5	223	1.1	304.091	1	0	28	1
3	1	1	1	1	0	0	2	0	1	3	119.4	4.62	8.5	4.9	240	2.9	405.517	0	0	147	0
2	0	2	1	1	0	2	3	0	0	1	78.5	4.22	4.4	1.5	128	1.9	101.053	0	0	145	1
2	1	1	3	3	0	0	2	0	1	2	85.6	4.53	7.1	4	407	2.1	775.238	0	0	134	1
3	0	2	2	3	0	2	1	0	1	1	88.8	3.51	4.9	3.6	283	1	1018.8	1	0	91	1
2	1	4	1	3	0	0	0	1	0	2	97.2	5.08	6.3	3.8	300	2	570	0	0	137	1
3	0	1	2	2	1	2	1	1	1	3	124.7	3.84	6.8	3.5	259	2.3	394.13	1	0	127	1
3	0	2	2	1	0	2	3	0	1	2	109.1	6.44	3.8	2.1	262	1.2	458.5	0	0	136	1
3	1	1	3	3	0	2	1	0	1	1	83.7	4.68	3.8	2	352	1	704	0	0	144	1
2	0	1	2	3	0	1	4	1	0	3	111.3	5.25	7.5	4.9	294	1.9	758.211	1	0	115	1
1	0	1	1	1	0	1	3	1	0	2	95.9	5.02	8	4.1	233	2.8	341.179	0	0	135	0
2	1	2	1	1	0	1	0	1	1	3	143.1	3.99	10.8	7.2	392	2.8	1008	1	0	60	1
3	1	2	1	1	1	0	4	1	1	3	99	4.69	5.9	3.9	164	1.5	426.4	1	0	136	1
2	1	4	2	3	0	1	3	0	0	1	73.1	3.97	6	3.5	327	1.5	763	0	0	152	1
2	0	1	1	2	0	1	3	0	0	2	104.7	4.9	6.5	4.5	199	1.2	746.25	0	0	145	0
3	0	1	1	1	0	1	4	1	0	1	89.9	4.99	8.9	4.5	202	3.4	267.353	1	0	44	1
3	1	4	1	1	1	2	0	1	0	3	114.6	5.01	10	7.1	187	2.2	603.5	0	0	146	1
2	1	2	2	3	0	1	2	0	0	3	115.1	4.73	13.8	10.1	361	2.7	1350.41	0	0	152	1
2	1	4	1	1	0	1	3	0	1	2	91.5	5.09	6.3	4.4	338	1.1	1352	0	0	154	0
2	1	4	1	1	0	0	4	1	1	2	95.3	3.55	7.2	5.4	412	1.2	1854	0	0	143	0
2	0	2	2	1	0	0	4	0	1	1	86	5.47	8	5.1	294	1.7	882	0	0	155	1
2	1	2	1	2	1	1	3	1	1	3	108.2	5	7.5	3.4	294	3.4	294	0	0	151	1
2	0	2	2	3	1	1	3	1	1	1	89.5	4.47	10.1	4.9	225	3.6	306.25	0	0	135	0
2	1	2	1	1	0	1	3	1	1	3	114.6	5.31	11.6	5.7	255	5.2	279.519	0	0	153	1
3	1	4	2	1	0	0	4	1	1	3	105.7	4.88	6.1	4	187	1.7	440	0	0	153	1
2	1	1	2	3	0	2	2	1	1	3	127.8	5.07	8.6	5.7	295	2.2	764.318	0	0	149	1
3	1	1	2	3	0	1	4	1	1	2	99.6	4.01	7.3	4.1	239	2.1	466.619	0	0	142	1
1	0	1	3	2	0	0	1	1	1	3	111.8	5.22	7.8	4.9	249	2	610.05	0	0	148	1
2	1	1	1	2	0	2	3	1	1	3	118.6	4.59	9.2	6.4	279	1.9	939.789	0	0	157	1
2	1	1	1	3	0	1	3	0	0	2	90.7	4.27	6.6	2.7	336	3.5	259.2	0	0	155	0
3	0	3	3	3	1	2	1	1	1	2	110.9	5.7	8.6	5.5	235	2.4	538.542	0	0	142	1
1	1	1	2	3	0	2	2	0	0	3	100.5	4.36	8.8	5.4	333	2.6	691.615	0	0	154	0
3	0	4	1	3	0	1	4	0	1	1	72.1	4.11	6.9	4.4	306	1.4	961.714	0	0	149	0
3	1	2	1	1	1	2	4	1	1	3	112	5.15	10.3	5.2	384	4.4	453.818	1	1	26	1
1	1	1	1	3	0	0	3	1	1	3	117.8	4.82	15.9	9	497	4.2	1065	0	0	151	1
3	1	1	2	2	0	1	0	1	1	3	107.2	5.19	10.4	7.9	295	1.7	1370.88	1	0	59	1
2	1	4	1	3	0	0	1	1	0	3	103.7	4.54	5.9	3.6	322	1.8	644	0	0	142	1
3	1	1	1	1	1	2	4	1	0	2	98.4	4.23	6.7	4.6	214	1.2	820.333	1	1	106	1
3	0	1	2	1	0	0	1	1	1	2	109.9	4.02	4.9	2.9	216	1.2	522	1	1	116	1
2	1	4	1	1	0	1	1	1	0	3	121.6	4.2	7.5	3	231	3.5	198	0	0	138	1
2	1	3	2	2	0	2	2	1	0	2	103.2	4.74	7.7	4.7	323	1.9	799	0	0	135	0
2	1	2	2	1	0	1	3	1	1	3	103.2	4.17	6.7	2.9	351	3.1	328.355	0	0	145	0
2	0	1	1	3	1	2	3	1	1	3	118.2	4.22	5.4	2.8	247	1.6	432.25	0	0	149	1
3	1	1	1	2	1	0	0	1	1	3	108.6	3.81	11.2	6.4	476	3.7	823.351	1	0	114	1
2	1	2	1	1	0	0	4	1	1	3	113.5	4.2	4	2.5	258	0.9	716.667	0	0	152	0
3	0	1	2	2	0	2	4	1	1	3	120.7	4.09	8.3	5	97	2	242.5	1	0	112	1
1	0	3	2	3	0	0	2	1	0	3	109.8	5.36	5.6	3.4	233	1.6	495.125	0	0	143	1
3	0	1	2	2	1	2	3	1	1	3	121.6	4.82	6.9	4.3	193	1.7	488.176	1	0	29	1
2	1	3	2	3	0	0	3	0	0	1	78.5	4.58	9.4	7.9	291	0.9	2554.33	0	0	143	1
2	1	1	2	3	1	0	4	1	1	3	122	4.3	7.1	3.6	303	2.8	389.571	0	0	152	1
3	1	2	2	3	1	2	1	1	1	3	103.4	4.69	3.7	1.6	194	1.4	221.714	0	0	138	1
1	0	1	1	3	0	1	1	1	0	3	119.6	5.42	11.4	7.8	276	2.8	768.857	0	0	140	0
3	0	2	1	2	0	1	0	1	1	1	86	5.06	8.2	3.8	345	3.8	345	1	0	124	1
3	1	1	3	3	0	0	1	1	1	3	115.4	5.15	9	6.5	177	1.7	676.765	0	0	149	1
2	1	2	1	3	0	1	1	1	1	2	90.8	4.1	9.3	6.6	200	2.1	628.571	0	0	134	1
3	0	1	1	1	0	2	4	1	0	3	118.3	5.1	11.3	6.5	484	3.3	953.333	1	0	108	0
3	0	4	1	3	0	2	1	1	1	1	97.1	4.9	5.9	3.1	256	1.7	466.824	1	0	41	0
3	0	1	3	2	1	2	1	1	1	3	136	4.6	8.6	7	270	0.9	2100	1	0	30	1
2	0	2	2	2	1	0	1	1	1	3	117.3	4.9	5.3	3.4	217	1.4	527	0	0	145	1
2	0	2	2	3	0	1	3	1	1	1	86	5.03	4.6	2.5	224	1.4	400	0	0	133	1
3	1	1	2	3	0	0	1	1	0	2	81.7	3.93	6.1	3.2	228	2.3	317.217	0	0	137	1
2	1	1	1	2	0	0	1	1	0	2	101.7	4.62	7.8	4.2	300	2.9	434.483	0	0	142	1
3	1	1	1	2	1	0	0	0	1	3	112.8	3.64	5.1	3.4	178	1.2	504.333	1	1	129	1
3	0	2	2	3	0	2	1	0	0	1	93.3	3.94	5.9	4.4	227	1.1	908	0	0	144	1
1	1	2	2	3	1	0	2	1	0	3	125.3	4.29	5.8	3.5	301	1.7	619.706	0	0	145	1
3	0	2	1	1	0	0	3	1	1	1	85.9	4.89	6.9	4.4	227	1.9	525.684	0	0	155	1
3	1	1	2	2	0	2	4	1	0	2	94.5	4.57	6.1	3.3	274	2.2	411	1	0	84	1
3	0	1	2	3	0	2	3	1	1	1	93.7	4.52	7.3	3.9	285	2.3	483.261	0	0	149	1
3	1	2	2	3	0	1	3	0	0	1	87.6	4.34	9.9	5	400	3.8	526.316	0	0	155	1
2	1	1	1	1	1	2	0	1	1	3	133.3	4.51	10	5.7	176	2.9	345.931	0	0	148	1
1	1	1	2	2	0	1	4	1	0	3	124.6	4.48	7.3	4.7	430	1.9	1063.68	0	0	139	1
3	1	1	3	2	0	2	4	1	1	3	116.8	4.73	7.5	4.7	284	2.1	635.619	0	0	153	1
2	1	4	1	3	0	0	4	1	1	3	100.2	4.09	6.2	4.1	224	1.4	656	0	0	157	1
3	1	2	2	1	1	0	0	1	1	3	110	3.7	6.9	3	366	3	366	1	1	23	1
3	1	4	1	3	1	0	0	1	1	3	103.4	4.06	9.8	6.5	251	2.4	679.792	1	0	98	0
3	1	3	3	3	0	2	2	1	1	2	86.2	4.34	5.3	3.2	294	1.4	672	0	0	153	1
3	1	4	1	1	0	0	4	1	0	3	131.3	4.61	8.1	4.6	269	2.3	538	0	0	146	1
3	0	3	1	1	0	2	3	0	1	1	92.2	4.64	10.1	5.8	238	2.3	600.174	0	0	141	0
2	0	1	2	3	0	0	3	1	0	3	115.3	5.24	4.9	2.6	205	1.7	313.529	0	0	138	1
3	1	2	2	2	0	2	0	1	0	3	106.3	4.63	6.8	4.2	329	1.9	727.263	0	0	138	1
2	0	2	3	3	0	2	1	1	1	3	110.5	4.83	5.6	2.1	284	2.8	213	0	0	134	1
3	1	1	2	1	1	2	4	1	1	3	111.7	4.09	5.9	3.7	183	1.5	451.4	0	0	140	0
2	0	1	1	1	0	1	1	1	1	3	141.4	5.2	10.3	7.8	174	1.8	754	1	0	44	1
3	0	1	1	1	1	0	4	1	0	3	111.1	5.04	7.9	5.6	229	1.7	754.353	1	0	75	0
2	1	4	2	2	1	1	4	1	0	3	104.5	4.88	8.9	4.5	419	2.5	754.2	1	0	121	1
2	0	3	1	3	1	2	4	1	1	3	104.4	4.32	5.5	2.7	156	2	210.6	0	0	143	0
3	0	3	3	3	0	2	1	1	0	3	111.5	4.73	8.9	4.5	304	3.6	380	0	0	153	1
2	1	2	2	3	0	0	1	1	0	3	92.5	4.18	4.3	1.7	311	2.1	251.762	0	0	134	1
2	0	3	2	1	1	1	3	1	1	3	116.5	4.7	7.4	3.7	228	2.8	301.286	1	0	112	0
3	1	1	1	3	0	2	1	1	0	1	76.8	4.88	6.8	4.1	204	2.3	363.652	1	0	60	1
3	1	2	2	3	0	1	2	1	0	3	120.7	4.78	5.3	2	235	2.8	167.857	0	0	124	1
3	0	1	3	3	0	2	1	1	1	2	105.5	5.14	9.3	7.2	206	1.5	988.8	0	0	115	1
3	1	4	2	1	1	0	1	1	1	3	103	4.66	9.3	5.4	204	3	367.2	1	0	77	1
2	1	3	2	3	0	0	1	1	0	3	103	3.99	7.6	5.1	228	1.8	646	0	0	112	1
3	1	3	1	1	1	1	0	0	1	1	91.8	3.63	5.1	3.2	241	1.4	550.857	1	1	42	1
2	1	4	2	2	1	0	0	0	1	3	120.5	5.07	5.5	3.1	324	1.6	627.75	0	0	128	1
3	1	4	3	1	0	1	1	1	1	2	88.2	4.84	13.3	10.3	294	2.3	1316.61	0	0	118	1
3	1	2	1	3	1	2	0	1	1	3	108	4.44	6	2.7	240	2.3	281.739	0	0	133	1
2	1	2	3	3	0	0	1	1	1	2	84	3.99	5.4	2.7	230	2.1	295.714	0	0	129	1
3	1	3	1	1	1	0	0	0	1	3	114.4	4.53	11.6	7.3	210	3.3	464.545	0	0	109	0
2	0	2	3	3	1	0	0	1	1	3	126	4.64	6.2	3.7	141	1.9	274.579	0	0	129	0
3	1	2	2	1	0	0	4	1	0	2	93.8	3.97	3.1	0.9	268	1.8	134	0	0	116	1
2	1	1	2	3	0	0	3	1	0	2	94	4.43	8.4	5.9	265	1.8	868.611	0	0	119	0
2	1	2	1	1	0	1	3	1	0	3	110.3	4.8	9.1	5.6	260	2.2	661.818	0	0	127	0
1	1	1	2	2	0	1	3	1	0	3	108.5	4.87	11.5	8.6	133	1.8	635.444	0	0	123	0
2	0	1	3	2	0	0	3	1	0	3	118.8	5.15	12.5	7.5	249	3.6	518.75	0	0	110	1
2	1	1	2	3	0	0	4	1	0	1	79.9	4.36	5.5	3.3	301	1.7	584.294	0	0	125	1
1	1	1	2	2	0	0	4	0	0	1	81.5	4.18	6.9	4.7	222	1.7	613.765	0	0	125	1
1	1	3	1	1	0	0	0	0	0	2	86.4	4.48	5.9	3.4	237	2	402.9	0	0	115	0
2	0	3	2	1	1	0	1	1	0	3	103	4.32	5.8	2.6	237	2.6	237	0	0	112	1
3	1	2	1	2	0	0	4	1	1	3	103.3	3.89	6.1	2.9	197	2.1	272.048	0	0	118	1
1	0	1	1	3	0	0	0	1	0	3	115.2	5.32	7.5	4.3	297	1.9	672.158	0	0	111	0
3	1	1	3	3	1	2	1	1	1	1	88.5	4.68	4.9	2.6	206	1.5	357.067	0	0	109	1
2	1	1	3	3	0	2	2	1	0	2	95.8	4.13	6.4	4	187	1.3	575.385	0	0	128	1
3	1	3	2	3	1	2	4	1	1	3	134.5	4.32	8.8	5.1	276	2.9	485.379	0	0	120	1
3	0	2	2	2	0	2	4	1	1	2	103.6	3.89	5.7	2.5	239	2.4	248.958	0	0	115	1
2	1	3	3	3	0	2	3	1	0	3	108.6	4.43	4.1	2.1	237	1.5	331.8	0	0	109	1
2	0	1	3	3	0	0	1	0	0	3	139	5.03	6.6	4.3	221	1.3	731	0	0	124	1
3	1	1	2	3	1	0	0	1	0	3	108.1	4.17	8.6	5.4	264	2.4	594	0	0	124	1
3	1	3	1	1	1	2	0	1	1	3	113.7	4.7	9.1	5.2	183	2.7	352.444	0	0	121	0
3	1	1	2	2	0	0	4	1	1	3	104.9	4.74	8	4.5	239	2.4	448.125	1	0	66	1
3	1	1	2	3	1	0	4	1	0	3	102	5.01	11.5	7.1	395	3.3	849.848	1	1	64	1
3	1	3	1	1	0	0	0	1	1	3	95.7	4.59	6.9	3.7	269	2.5	398.12	0	0	114	1
3	0	2	2	2	1	2	1	1	1	1	96.7	4	6.5	5.3	467	0.6	4125.17	1	0	76	1
2	0	2	2	3	0	2	4	1	0	2	97.7	4.91	4.9	3	166	1.5	332	1	0	28	1
3	0	1	1	1	0	1	2	0	0	1	83.5	4.14	5.7	4	276	1.2	920	1	0	80	0
2	1	3	1	1	0	2	0	1	0	3	146.7	4.28	5.4	3.2	293	1.7	551.529	0	0	113	1
3	0	1	3	3	0	2	1	1	1	3	127.6	4.3	6.1	3.6	240	1.5	576	0	0	130	1
2	0	1	1	2	0	2	4	1	1	2	106.7	4.39	5.9	3.4	264	1.5	598.4	0	0	124	1
3	1	1	3	3	0	2	2	1	0	2	99.6	3.95	7.1	3.3	250	3	275	0	0	117	1
1	0	1	1	3	0	1	3	1	1	3	116	4.6	6.3	3.6	254	1.5	609.6	0	0	129	1
2	1	2	2	3	0	0	1	1	1	3	116	4.2	6.4	3.4	347	2	589.9	0	0	113	1
3	0	2	1	3	0	2	0	1	1	2	99.4	4.76	4.8	3.1	191	1.2	493.417	0	0	115	1
3	1	2	3	3	0	0	2	1	1	2	104.6	3.82	4.4	1.4	205	2.5	114.8	0	0	124	1
3	1	2	1	1	0	0	4	1	1	1	81.5	4.3	3.7	1.5	202	1.6	189.375	0	0	124	1
3	0	1	2	3	1	0	4	1	0	1	92.7	3.74	4.9	2.3	275	1.2	527.083	1	1	50	1
3	1	2	2	3	0	2	1	1	1	3	106.9	3.53	2.9	1.3	123	1.2	133.25	0	0	122	1
3	0	3	2	2	0	2	3	1	1	3	118	5.33	7.8	4.9	192	2.1	448	0	0	121	1
2	1	2	1	1	0	1	1	1	1	3	137.2	4.82	7.3	4.4	272	2.5	478.72	0	0	113	1
1	0	1	2	3	0	1	3	1	0	1	89.3	4.9	10.1	7.1	215	2.3	663.696	0	0	120	0
3	1	2	3	3	0	0	4	1	1	1	74.9	4.14	8.1	4.2	47	2.9	68.069	0	0	119	1
3	1	3	1	3	1	0	4	1	1	3	112.5	4.53	5.8	3.2	237	1.7	446.118	0	0	110	1
3	0	1	2	2	0	2	4	1	1	3	105	5.49	10.3	5.9	156	3	306.8	1	0	6	1
1	1	1	3	3	0	2	0	1	0	2	86.5	4.28	13.7	9.2	281	3.1	833.935	0	0	123	1
2	1	2	1	3	1	1	0	1	1	2	111.2	4.16	9.5	5	325	3.9	416.667	0	0	127	1
2	1	1	1	3	0	2	1	1	0	3	119.1	4.74	6.6	3.9	190	2	370.5	0	0	125	1
2	0	2	3	3	0	0	4	1	0	3	119	4.84	6.9	4.5	142	1.7	375.882	0	0	121	1
1	0	1	1	3	0	1	4	1	0	3	126.7	4.94	9.5	6.5	294	2.4	796.25	0	0	131	1
3	0	1	2	1	1	2	0	1	1	3	134.1	4.91	8.6	5.9	356	2	1050.2	0	0	122	1
3	1	1	2	1	1	0	0	1	0	2	90.5	4.51	8	5.8	275	1.6	996.875	0	0	122	1
3	0	1	1	1	0	2	2	1	1	1	94.2	3.7	7.1	5.1	250	1.3	980.769	1	0	53	1
3	0	1	3	3	1	2	1	1	1	3	121.5	4.32	8.1	5.2	213	2.2	503.455	0	0	127	1
3	0	1	1	1	0	2	4	0	1	3	121.4	4.37	4.9	2.3	100	1.6	143.75	1	0	107	1
1	0	1	1	3	0	1	1	1	1	1	92.6	5.11	11.2	6.8	237	3.2	503.625	0	0	127	0
3	0	3	3	3	0	2	1	1	1	3	140.7	5.11	6.6	3.5	239	2.2	380.227	0	0	111	1
3	1	1	2	3	0	2	2	0	0	2	90	3.88	5.5	2.4	145	2.3	151.304	0	0	110	1
3	0	1	2	1	0	2	4	1	1	1	97.5	3.53	10.3	7.3	156	1.7	669.882	1	0	4	1
2	1	3	1	1	1	2	1	1	1	3	105.5	4.44	5.1	2.7	181	1.7	287.471	0	0	110	0
3	0	1	3	3	0	0	1	1	1	1	91.9	5.3	6	2.4	202	2.6	186.462	0	0	109	1
2	1	4	3	3	0	0	0	1	1	3	103.7	3.74	5.6	2.9	201	1.9	306.789	0	0	119	1
1	1	4	2	3	0	0	2	0	0	1	77.8	3.99	7.7	4.8	246	1.9	621.474	0	0	111	1
3	0	2	2	1	0	2	3	1	0	3	105.2	4.26	5.3	2.6	198	1.8	286	1	0	86	1
3	1	1	1	2	0	1	4	1	1	3	102.7	5.01	8	4.5	318	2.7	530	0	0	119	1
1	1	1	1	1	0	1	3	0	0	1	80	4	7.5	5	247	1.8	686.111	0	0	123	1
3	0	1	3	2	0	0	1	0	1	2	94.2	4.32	8	5.6	219	1.7	721.412	0	0	122	1
2	1	1	2	3	0	0	2	1	1	3	119.5	4.18	8	5.2	211	2.1	522.476	0	0	113	1
2	0	2	2	1	1	0	1	1	1	3	116.3	3.72	4.2	2.2	317	1.3	536.462	0	0	114	1
3	0	3	1	1	0	0	3	0	0	2	94.3	4.61	10.4	7	368	2.3	1120	0	0	121	1
3	0	1	2	1	1	2	1	1	1	1	98.5	3.57	6.9	4.3	198	1.7	500.824	0	0	131	1
3	0	2	2	1	1	2	3	1	1	3	116	4.18	5.5	2.9	231	1.7	394.059	0	0	132	1
3	1	2	2	1	0	1	0	1	1	2	101.3	4.52	7.9	4.4	413	2.5	726.88	0	0	131	1
3	1	2	3	3	0	0	4	1	1	2	91.5	3.93	4.7	2.4	235	1.8	313.333	0	0	116	1
3	0	2	1	2	0	0	1	1	0	1	80.1	3.54	5.7	3.4	188	1.7	376	1	0	108	1
2	1	2	3	2	1	0	0	1	0	2	95	3.56	5.1	3	210	1.7	370.588	0	0	133	1
3	1	1	3	3	0	0	0	1	1	1	89.1	4.91	5.5	2.9	199	1.9	303.737	0	0	111	1
3	1	1	3	3	0	0	4	0	1	1	78.6	4.35	8	6.8	290	0.6	3286.67	1	0	44	1
2	0	2	1	3	0	0	1	1	1	1	92	5.02	4.6	1.9	102	2.1	92.2857	0	0	122	0
3	1	1	2	2	0	1	0	0	1	1	67.6	3.82	9.9	5.5	175	2.9	331.897	1	0	126	1
2	1	3	1	1	0	1	4	1	0	2	111.8	4.81	9.1	4.7	323	3.4	446.5	0	0	112	1
2	0	2	2	1	0	2	4	0	1	3	117.4	4.98	8.8	4.2	385	3.9	414.615	0	0	126	1
3	1	3	1	1	1	0	0	1	1	2	101.2	4.59	6.6	4.3	160	1.6	430	0	0	110	0
3	1	1	2	1	1	0	4	0	1	3	119.6	4.37	8	5.5	326	1.6	1120.62	0	0	122	1
2	1	1	2	2	0	0	2	0	0	1	80.9	4.84	6.1	4.1	216	1.6	553.5	0	0	130	1
2	1	4	2	1	1	1	3	1	1	1	91.7	4.11	4.9	2.7	75	1.7	119.118	1	0	122	0
2	0	2	1	1	0	1	2	1	1	1	87	4.45	7.3	3.9	250	2.8	348.214	0	0	123	0
3	0	4	3	3	1	2	1	1	1	1	84.6	5.1	8.2	6	285	1.8	950	0	0	112	1
3	1	1	2	2	0	0	0	1	0	1	88.2	3.85	7.1	4.9	198	1.6	606.375	1	1	68	1
3	0	3	3	2	0	2	4	1	1	2	97	5.32	10.3	6.9	246	2.5	678.96	0	0	119	1
2	0	1	1	2	0	1	4	1	0	1	86.5	4.26	7.8	3.8	212	3	268.533	1	0	42	1
3	0	1	1	3	0	1	4	1	0	1	102.3	5.11	7.5	4	259	2.3	450.435	0	0	131	0
3	1	1	2	2	1	2	0	1	1	3	117.5	4.47	5.1	3.4	182	1.3	476	1	1	81	1
1	1	1	3	3	0	1	1	0	0	3	106.2	4.63	7	4.3	225	2	483.75	0	0	124	1
3	1	1	3	3	0	0	4	1	0	3	110.5	4.44	8.9	6.6	244	1.5	1073.6	0	0	122	1
2	1	3	2	3	0	0	4	0	0	1	76.5	4.41	5.4	4	243	1	972	0	0	116	1
3	1	3	1	1	0	1	1	1	1	2	95.5	3.94	4.3	2.4	181	1.5	289.6	0	0	116	1
2	1	1	1	2	0	0	1	1	1	2	101.8	4.37	5.6	2.7	244	2.2	299.455	0	0	110	1
3	0	3	2	3	1	1	1	1	0	1	97.8	4.29	5.1	3	162	1.6	303.75	0	0	111	1
2	1	2	2	3	1	1	4	1	1	3	129	5.26	7.6	4	279	3	372	0	0	123	1
1	1	1	1	3	0	2	1	1	1	3	137.7	4.29	8.1	4.1	254	3.4	306.294	0	0	133	1
3	0	3	2	1	0	2	4	1	1	3	114.7	5.35	6.9	4	284	1.8	631.111	0	0	120	1
1	1	4	1	1	0	1	3	1	1	3	128.4	4.91	12.2	7.8	266	3.7	560.757	0	0	109	0
2	0	2	1	3	0	1	1	0	1	1	76.9	4.49	7.1	4.2	174	2.2	332.182	1	0	87	1
3	1	3	1	1	0	0	4	1	1	2	80.2	4.36	5.1	3	218	1.4	467.143	0	0	110	0
3	1	3	1	1	1	0	0	1	1	3	115	3.95	6.4	4.9	242	0.9	1317.56	0	0	121	1
3	0	1	3	3	0	2	1	1	1	3	142	5.75	10.6	6.9	235	2.8	579.107	0	0	119	1
3	0	2	1	1	1	2	0	1	1	2	96.7	4.52	8.2	4.3	330	2.7	525.556	0	0	111	1
3	1	3	1	1	1	2	4	1	1	3	100	4.27	7.3	4.2	319	2.3	582.522	0	0	119	0
2	1	2	2	3	1	2	1	0	1	2	107.3	4.68	9.9	4.6	314	4.4	328.273	1	0	77	1
2	0	4	3	3	0	0	1	1	1	2	96.9	4.76	8.5	4.7	255	3	399.5	0	0	129	1
2	1	1	3	3	0	1	2	0	0	1	84.2	4.03	6.1	4	383	1.6	957.5	0	0	131	1
2	0	1	1	2	0	2	3	1	1	3	136.9	4.14	4.1	2.5	163	1.2	339.583	1	0	84	0
3	1	2	3	3	0	0	1	1	1	3	103.2	4.66	6	3.1	356	2.3	479.826	0	0	123	1
3	1	2	2	3	0	2	4	1	1	1	79.8	4.07	6.2	3.5	165	1.7	339.706	1	0	31	1
3	0	1	3	1	0	2	1	1	1	3	111.2	4.71	8.8	4.5	150	3.1	217.742	1	0	110	1
3	0	3	2	2	1	0	3	1	1	3	123	4.23	5.9	2.3	143	2.6	126.5	0	0	109	1
3	0	1	3	1	0	2	1	1	0	1	89.7	4.34	7.9	4.4	279	2.1	584.571	0	0	128	1
3	0	4	1	3	0	1	3	1	0	2	94.3	4.99	9.3	5.9	249	2.3	638.739	0	0	127	1
3	1	1	1	1	1	0	4	1	1	3	104	3.88	4.6	2.3	185	1.6	265.938	1	0	38	1
3	0	1	3	2	0	2	1	1	1	3	101.5	4.57	4.5	2.8	214	1	599.2	0	0	130	1
2	0	2	2	3	1	0	2	1	1	3	111.6	4.73	6.5	4	233	1.9	490.526	0	0	118	0
2	1	4	1	1	0	2	3	1	1	3	103	4.82	5	2.6	276	1.8	398.667	0	0	114	1
2	0	1	2	2	0	2	3	1	1	2	112.8	4.41	6.3	3.3	208	2.1	326.857	0	0	131	1
3	1	1	3	2	0	0	4	1	0	1	84.7	4.28	9.2	7.1	389	1.7	1624.65	0	0	127	1
2	0	2	3	3	0	0	1	1	1	3	124.4	4.22	3.7	2.2	134	1	294.8	0	0	113	1
2	1	1	1	1	0	1	2	0	0	1	86.7	4.53	11.2	7.1	276	3.3	593.818	0	0	117	0
3	1	3	1	1	0	1	0	1	0	2	103.8	5.02	9.6	5.4	225	3.2	379.688	0	0	121	1
3	1	2	2	3	1	2	4	1	1	2	100.2	3.99	3.8	2.1	175	1.3	282.692	0	0	119	1
3	1	1	3	1	1	2	4	1	1	3	118.1	4.84	11.2	8.4	320	2	1344	0	0	125	1
3	1	1	2	1	1	0	0	1	1	1	87.6	4.52	6.6	5	322	1	1610	1	0	118	1
3	0	4	1	1	1	0	0	1	1	2	97.6	4.02	4.6	2.2	182	1.8	222.444	1	1	99	1
3	0	1	1	1	0	2	3	1	0	3	106.7	4.68	5.5	3.1	169	1.8	291.056	1	0	104	1
3	1	1	2	1	1	2	3	1	1	3	126.5	4.1	7.1	3.6	321	2.4	481.5	0	0	123	1
1	1	1	1	2	0	1	2	1	0	1	78.2	4.13	5.6	3.4	308	1.5	698.133	0	0	122	1
3	1	1	2	3	0	0	0	1	1	1	91.5	4.36	7.3	3.5	307	2.6	413.269	1	0	34	1
3	0	3	3	3	1	1	1	1	0	3	112.6	4.57	12.2	8.4	306	2.5	1028.16	0	0	131	1
1	1	1	2	3	0	0	1	0	0	1	87	4.5	7.1	4.8	332	1.8	885.333	0	0	122	1
2	1	1	3	2	0	1	3	0	0	1	82.8	4.61	8.6	6	189	1.3	872.308	0	0	124	1
3	0	3	2	1	1	2	4	1	1	2	96.4	4.64	6.1	3.2	168	2.1	256	0	0	120	1
2	1	1	2	3	0	1	1	1	1	3	120	5.26	14.8	9.8	531	3.7	1406.43	0	0	122	1
3	1	1	1	2	0	0	1	1	1	1	89.5	3.83	5.1	2.7	281	1.5	505.8	0	0	131	1
3	0	4	2	3	1	2	4	1	0	1	96.3	3.84	5.1	3.6	275	1	990	0	0	113	1
3	1	3	1	2	0	0	1	0	0	2	92.9	4.87	5.9	3.7	259	1.8	532.389	0	0	119	0
2	0	2	1	2	0	1	4	1	0	1	71.5	4.89	3.4	1.3	201	1.5	174.2	0	0	117	1
3	1	1	3	3	0	2	3	0	0	3	101.8	3.8	4.3	2.6	268	1.3	536	0	0	122	1
2	0	4	2	3	1	2	2	1	0	3	115.5	5.14	4.6	2.5	204	1.4	364.286	0	0	132	1
3	1	1	1	1	1	2	2	1	1	3	111.2	3.52	11.6	7.6	265	3	671.333	0	0	128	0
2	1	1	1	1	0	1	2	1	0	1	69.8	4.7	8.3	5	299	2.3	650	0	0	111	0
2	1	2	1	3	1	1	2	1	1	3	123.1	4.65	5	2.1	186	2.3	169.826	0	0	116	1
3	1	3	1	1	0	0	0	1	1	2	98	4.89	7.6	5.8	421	1.4	1744.14	1	0	2	1
2	0	2	1	3	1	0	1	1	1	3	150.8	4.11	6.4	3.2	210	2.6	258.462	0	0	122	1
3	0	1	2	2	0	2	1	1	1	1	79	4	8.1	5.7	208	1.4	846.857	0	0	120	1
3	1	1	2	2	0	2	1	1	1	3	106.4	4.71	5.9	3.8	190	1.2	601.667	0	0	132	1
3	0	2	2	1	1	0	4	1	1	1	100.9	4.27	3.3	1.5	112	1	168	1	0	65	1
3	0	1	1	2	1	1	4	1	1	2	107.1	5.92	8.2	5.6	145	1.7	477.647	0	0	122	1
2	1	1	1	1	0	1	3	1	0	1	81.5	4.84	8.8	5.4	276	2.6	573.231	0	0	123	0
1	0	1	2	1	0	2	4	1	0	1	85.6	4.32	10.5	7.5	274	2.1	978.571	0	0	114	1
2	0	1	1	1	0	1	2	0	0	1	77.2	5.18	21.3	13.2	421	2.4	2315.5	1	0	11	1
3	0	1	2	2	0	2	1	1	0	3	111.7	4.53	6.3	3.5	173	2	302.75	0	0	123	1
3	1	4	1	1	0	0	0	1	1	2	93	3.82	6.6	2.6	208	3.1	174.452	0	0	127	1
1	1	1	2	3	0	0	2	1	0	2	88.5	4.76	6.3	3.2	261	2.1	397.714	0	0	124	1
3	1	2	2	3	1	2	4	1	1	2	100	3.57	5.9	3.8	227	1.1	784.182	1	0	19	1
2	1	4	1	1	0	2	3	1	1	3	112.1	4.68	6.4	3.2	373	2.1	568.381	0	0	111	1
3	0	2	2	1	0	2	1	1	1	2	100.8	4.65	8.4	3.8	338	4	321.1	0	0	115	1
2	0	1	2	1	0	1	4	1	1	1	96.1	4.18	11.3	9.1	218	1.5	1322.53	1	1	10	1
2	1	1	1	1	0	2	4	1	1	3	148	4.61	6.5	3.3	281	2.4	386.375	0	0	128	1
2	1	1	1	2	0	1	4	1	1	1	71.7	4.45	6.4	3.8	208	1.8	439.111	1	0	80	1
2	1	2	1	1	0	0	3	1	1	3	109	3.51	3.9	1.6	110	1.8	97.7778	1	0	119	1
3	1	1	3	3	0	0	1	1	0	1	86.9	4.01	4.4	2.5	144	1.3	276.923	0	0	122	1
3	1	4	3	1	1	0	1	1	0	2	96.1	3.64	4.9	3.1	205	1.2	529.583	1	0	77	1
1	1	1	1	1	1	2	3	1	0	3	163.5	4.62	8	5.4	235	1.4	906.429	0	0	122	1
3	0	2	2	3	0	1	1	0	1	3	109.3	4.35	6.6	3.7	299	2.1	526.81	0	0	114	1
2	1	1	3	1	0	1	2	1	0	1	87.8	3.87	3.8	2	171	1.3	263.077	0	0	128	1
3	0	1	2	3	0	1	4	1	1	2	104.1	5.06	9.4	6.7	126	1.4	603	1	1	57	1
2	0	1	1	1	0	1	4	1	1	3	142.5	4.56	12.5	8.8	350	2.7	1140.74	0	0	122	1
2	1	4	1	1	1	0	0	1	1	3	111.4	4.86	6.5	5.1	219	1.1	1015.36	0	0	120	0
2	0	3	2	1	0	0	3	1	1	2	95	5.06	4.7	2.7	290	1.5	522	0	0	117	0
2	0	2	2	2	0	2	3	1	0	2	102	4.79	8	4.7	277	2.5	520.76	0	0	130	1
3	1	1	1	3	0	0	0	1	1	1	93.7	4.64	6.4	3.8	227	2	431.3	0	0	133	1
1	0	4	2	3	0	1	2	1	0	2	99	4.97	9.9	5.4	337	3.4	535.235	0	0	128	1
3	1	1	2	1	0	0	0	1	1	3	98.5	3.97	5.4	2.9	217	1.6	393.312	1	0	79	1
2	1	2	1	3	1	0	0	1	1	3	117.7	4.57	10.8	5.1	365	4.6	404.674	0	0	120	1
3	0	1	3	3	1	2	1	1	1	3	128.5	4.7	10	4.8	366	4.1	428.488	0	0	126	1
3	1	1	3	1	0	1	3	1	0	1	81.1	3.82	3.7	1.8	325	1.3	450	1	0	105	1
1	0	1	1	2	0	1	1	0	0	2	94.8	5.14	8.6	5.6	352	2	985.6	0	0	125	0
3	1	2	1	1	0	2	3	1	1	2	104	4.26	11.7	7.4	232	2.7	635.852	1	0	18	1
3	1	1	2	1	1	2	2	1	1	3	117.5	3.75	10.6	6.6	260	3.2	536.25	1	0	102	1
3	1	4	1	3	0	2	1	0	0	2	83	4.16	6.9	4	297	2.3	516.522	0	0	128	1
3	1	1	2	3	0	2	2	1	1	2	94.8	3.64	6.3	4.5	180	1.1	736.364	1	0	70	1
3	1	3	2	1	1	0	0	1	1	1	84.3	4.24	9.6	6.6	113	1.8	414.333	1	0	62	1
3	0	1	3	3	0	0	1	1	1	2	108	3.53	5.3	4.3	175	0.5	1505	1	0	78	1
3	0	2	1	1	0	0	0	0	1	1	83.1	3.57	3.7	2.4	321	0.7	1100.57	0	0	113	1
2	1	1	3	2	0	1	4	1	0	1	84.5	3.85	5.4	3.9	174	1.1	616.909	1	0	113	0
2	1	1	3	1	0	2	1	1	0	2	88.3	4	5.9	3	255	2.3	332.609	0	0	125	1
3	0	3	3	3	0	2	1	0	1	3	127.5	5.26	6.8	4.2	268	1.7	662.118	0	0	109	0
3	1	1	3	3	0	1	4	1	0	3	102.5	4.19	7.9	5.4	186	1.7	590.824	0	0	111	1
1	1	2	1	3	0	0	1	0	0	3	101.7	4.04	7.3	4.2	416	2.6	672	0	0	128	1
3	1	1	2	3	0	2	2	1	0	3	106	4.36	5.4	1.9	188	2.4	148.833	0	0	122	1
3	1	2	3	2	0	0	1	1	1	3	107	4.45	10.6	6.6	259	3.1	551.419	0	0	111	1
3	0	1	3	3	0	2	1	1	1	3	125.4	4.98	8.5	5.1	248	2.4	527	0	0	124	1
3	1	1	3	2	0	0	4	0	1	2	85.3	5.22	9	4.6	311	3.6	397.389	1	0	64	1
3	0	2	3	3	0	2	1	1	1	3	100.2	5.64	5.6	4	219	1.2	730	0	0	123	1
3	0	1	2	2	0	2	2	1	1	2	109.3	5.02	12.5	8.3	314	2.6	1002.38	1	0	15	1
1	0	4	2	3	0	2	3	1	0	2	92.6	5.52	6.9	3.6	204	2.8	262.286	0	0	113	1
3	1	1	1	2	1	2	4	0	1	1	97.1	4.89	6.8	4	236	2	472	1	0	92	1
2	1	2	1	1	0	1	3	1	0	2	92.5	4.11	8.8	4.7	294	3.6	383.833	0	0	115	1
2	0	3	2	3	0	2	3	1	0	3	118.2	4.64	10.6	6.8	213	2.7	536.444	0	0	111	0
2	1	2	2	3	1	0	2	1	1	3	120.9	4.84	5.6	2.8	154	2.3	187.478	0	0	111	1
2	1	2	2	2	1	0	4	1	1	3	126.5	4.76	10.4	6.9	350	2.8	862.5	0	0	127	1
3	0	1	2	3	1	2	1	1	1	3	123.3	4.79	7.5	4.7	178	2	418.3	1	0	126	1
2	0	3	1	3	0	2	4	0	0	2	98.7	5.14	6.1	4.4	151	1	664.4	0	0	110	1
2	1	1	2	1	1	0	4	1	1	3	99	3.93	6.1	2	553	3.2	345.625	0	0	126	1
2	0	3	3	2	0	2	1	0	1	1	84.6	5.57	5.4	3.8	206	1	782.8	0	0	110	1
1	1	1	1	3	0	2	2	0	0	1	87.2	4.41	9.3	5.3	242	2.8	458.071	0	0	126	0
2	0	2	1	2	1	1	3	1	1	3	155.7	4.85	12.5	8.4	301	3.1	815.613	0	0	128	1
3	1	2	3	1	1	0	4	0	1	2	99	4.31	4.9	2.2	193	2.1	202.19	0	0	114	1
3	1	4	2	1	0	0	0	1	1	3	122.4	4.8	6.1	3.6	198	1.8	396	0	0	113	1
3	1	1	1	2	0	1	1	1	1	2	95.5	4.28	9.1	5.7	253	2.4	600.875	1	0	24	1
2	1	1	1	3	0	1	4	1	0	2	109.7	4.25	5.6	2.8	186	1.9	274.105	0	0	126	1
3	1	1	2	2	0	2	4	1	1	3	100.2	3.58	5.7	3.7	274	1.1	921.636	1	0	37	1
3	0	2	1	2	0	2	1	1	1	3	117.5	4.74	9.2	5	327	3.5	467.143	0	0	133	1
3	1	4	1	1	1	0	4	1	1	3	108	4.02	6.6	3.9	178	2.2	315.545	0	0	113	1
3	0	2	1	3	1	1	1	1	1	3	109	4.93	6.1	3.3	278	2.1	436.857	0	0	132	1
3	1	1	3	3	0	0	0	1	1	3	127.6	4.49	8.1	5.4	294	1.8	882	0	0	116	1
2	0	2	2	3	1	2	2	1	1	3	134.4	4.85	4.3	2.3	210	1.4	345	0	0	127	1
3	0	4	2	1	0	1	4	1	1	3	127.6	5.01	11.8	6.9	232	3.9	410.462	1	0	77	0
3	1	3	3	3	0	2	1	0	1	1	71.6	3.91	6.4	3	150	2.4	187.5	0	0	109	1
2	0	2	2	1	0	0	2	1	0	3	143.5	5.18	9.4	6.7	224	1.8	833.778	0	0	117	0
3	0	1	1	2	0	0	0	1	0	2	112.5	4.43	4.6	3.3	152	0.8	627	1	1	8	1
3	1	3	1	1	1	0	0	1	1	3	118.6	3.73	8.6	6.6	273	1.1	1638	1	1	79	1
3	0	2	1	3	1	2	4	1	1	3	138.4	4.57	5.5	2.9	229	1.9	349.526	0	0	90	1
2	1	2	2	3	0	1	3	1	0	1	96.2	4.4	3.4	1.3	196	1.6	159.25	0	0	92	1
3	1	4	3	1	0	0	4	1	1	3	97	3.12	5.9	4.1	220	1	902	0	0	101	1
3	1	1	1	2	1	0	1	1	1	3	128.2	4.27	7.5	4.7	277	1.7	765.824	1	1	27	1
2	1	2	1	3	0	1	3	1	1	3	110.5	3.96	7.1	4.1	251	2.4	428.792	0	0	92	1
3	1	4	2	3	1	0	4	1	0	3	114.5	4.64	8.2	3.6	208	3.8	197.053	0	0	104	1
2	1	2	3	3	0	0	1	1	0	2	90.8	3.88	8.6	5.3	335	2.3	771.957	0	0	93	1
3	0	2	2	1	1	0	1	1	0	3	118.1	4.99	5.8	3.9	167	1.5	434.2	0	0	105	1
2	0	3	2	1	0	2	3	0	0	2	108.4	4.21	7.7	5.2	234	2	608.4	0	0	99	1
3	0	4	2	1	0	2	4	1	1	2	100.6	3.97	6.1	3.3	221	2	364.65	0	0	89	1
1	1	3	1	2	0	0	0	1	1	3	96.4	4.42	9.8	6.5	365	2	1186.25	0	0	102	0
2	0	1	3	2	0	0	2	1	0	3	119.2	4.88	5.9	3.4	234	2	397.8	0	0	104	1
3	1	4	1	3	0	0	0	1	1	2	92.7	4.3	10.5	7.5	281	2	1053.75	0	0	103	1
2	0	1	2	1	0	2	4	1	0	2	101.4	5.1	6.1	3.5	291	1.9	536.053	0	0	105	1
3	1	4	1	1	0	0	0	1	1	2	98	4.55	9.4	7	194	1.4	970	0	0	103	1
2	1	1	1	1	0	1	4	1	1	1	83	3.78	8	5.5	194	1.5	711.333	0	0	96	1
3	1	4	2	1	0	0	0	1	0	1	92.8	4.61	3.5	2.3	149	0.7	489.571	0	0	102	1
2	0	1	2	3	0	0	1	0	1	2	109.4	5.38	6.9	5.5	180	1	990	0	0	100	1
1	0	1	2	2	0	0	1	1	1	2	105.2	5.11	5.2	3.6	235	1.1	769.091	0	0	87	1
3	1	2	2	2	1	0	2	1	1	3	112.7	4.15	6.4	4	317	1.9	667.368	0	0	97	1
2	0	2	3	3	1	0	4	0	1	2	111.1	4.32	4.4	1.7	205	1.9	183.421	0	0	100	1
2	0	4	3	3	0	2	4	1	0	1	87	4.88	9.9	5.2	242	3.5	359.543	0	0	94	1
2	1	4	1	1	0	0	4	1	1	2	84	4.91	7.7	4.2	300	2.8	450	0	0	106	1
2	0	2	2	3	0	2	1	1	1	2	95.4	4.6	4.1	2.2	181	1.4	284.429	0	0	100	1
3	1	2	1	1	1	2	1	1	1	3	118.2	3.76	8.1	4.3	215	2.8	330.179	0	0	107	1
2	1	1	1	3	0	0	4	1	0	1	88.8	4.26	5.7	3.1	190	1.5	392.667	0	0	101	1
3	1	1	2	3	0	0	1	1	1	2	98.2	4.38	7.6	4.4	249	2.3	476.348	1	0	102	1
3	1	3	2	1	1	0	0	1	1	3	101.8	3.85	5.6	3.3	189	1.6	389.812	0	0	101	0
2	1	1	3	3	0	0	3	1	0	2	96	4.31	8.9	6.1	310	2.1	900.476	0	0	103	1
3	1	2	1	1	0	0	4	1	1	3	109.5	4.24	4.7	1.4	140	2.6	75.3846	0	0	100	1
3	1	3	1	1	1	0	0	1	0	2	101.3	4.16	5.7	3.2	248	2	396.8	0	0	90	1
1	1	2	1	1	0	1	3	1	1	3	112.1	5.36	5.4	3.4	158	1.2	447.667	1	0	38	1
2	1	2	1	2	1	0	2	1	0	3	116.1	5.28	4.6	3.1	268	1.2	692.333	0	0	101	1
2	1	3	1	1	0	0	0	0	0	3	110	4.44	4.7	2.8	237	1.3	510.462	0	0	94	0
3	1	4	2	3	1	0	0	1	1	3	103.7	3.57	8.1	5.6	291	1.9	857.684	0	0	99	1
3	1	2	1	1	1	1	4	1	1	2	89.8	3.41	7.6	4.8	196	1.8	522.667	1	0	24	1
2	0	3	1	1	0	0	2	0	0	2	94.1	5.03	5.9	3	215	1.9	339.474	0	0	106	0
3	1	1	1	3	0	0	0	0	1	1	81.9	4.36	5.1	3.3	162	1	534.6	0	0	100	1
2	0	1	3	3	0	0	1	1	0	3	120.8	3.76	5	2.6	219	1.6	355.875	0	0	91	1
2	1	2	1	2	1	1	2	1	1	3	100.9	4.41	6.3	4.2	198	1.5	554.4	0	0	98	1
2	1	1	1	3	0	0	4	1	0	2	84.8	4.8	7.9	4.6	230	2.3	460	0	0	107	1
2	1	1	1	2	0	1	2	1	1	3	109.4	4.02	6.2	5	131	1	655	0	0	104	1
2	1	2	3	2	0	2	0	1	0	3	111.3	4.22	6.4	3.6	201	2.2	328.909	0	0	98	1
3	1	4	2	3	0	0	1	1	0	2	95.5	4.33	10.7	8.9	319	1	2839.1	0	0	93	1
3	0	1	2	1	0	2	2	1	0	2	116.7	4.24	7.3	4.7	310	1.6	910.625	1	0	55	1
3	1	3	2	3	0	2	1	1	1	3	108.4	3.32	5.7	3.3	236	1.9	409.895	0	0	101	1
3	0	3	1	1	1	0	4	1	1	2	99	5.36	6.6	4.1	135	1.7	325.588	0	0	101	1
3	0	2	1	1	0	1	1	0	1	1	85	5.26	5.5	3.6	240	1.2	720	1	0	69	1
1	0	1	1	3	0	1	1	1	0	2	93.7	5.64	13.1	9.3	259	2.9	830.586	0	0	102	0
2	1	4	1	1	1	0	3	1	1	3	117.2	3.93	5.4	2.7	210	2.1	270	0	0	94	0
3	0	2	3	3	0	2	4	0	1	2	97.8	4.39	6.8	4.5	240	1.6	675	0	0	99	1
3	0	2	1	1	1	2	4	1	1	3	145.5	4.3	5.6	4.2	115	0.8	603.75	1	1	77	1
3	1	2	2	3	1	0	4	1	1	3	115	3.84	4	2.2	267	1.4	419.571	0	0	92	1
3	0	1	1	2	0	0	4	1	1	2	107.5	4.98	7.1	4.5	107	2	240.75	0	0	101	1
2	1	2	2	3	0	0	3	0	1	3	155.9	4.59	7.6	4.5	216	2.3	422.609	0	0	95	1
2	1	2	2	3	1	0	1	1	1	3	101.4	5.06	7.8	3.8	344	3.3	396.121	0	0	108	1
3	1	2	2	2	0	2	1	1	1	2	98.5	4.13	5.5	2.8	225	2.1	300	0	0	92	1
2	0	1	2	2	0	1	1	1	0	1	85.2	3.86	5.6	3.4	200	1.7	400	0	0	104	1
2	1	2	1	1	0	0	0	1	1	3	114.3	4.91	6.2	5	267	0.8	1668.75	0	0	99	0
3	0	4	1	2	0	2	3	1	0	2	98.1	4.86	4.4	1.9	170	1.8	179.444	0	0	85	1
2	1	2	3	3	0	0	1	0	0	2	95.4	3.88	7.3	4.2	373	2.5	626.64	0	0	99	1
3	0	2	2	2	0	2	1	0	1	1	87.2	4.02	6.8	4.2	274	2	575.4	0	0	100	1
3	1	1	1	1	0	0	4	1	0	1	84	4.07	12.7	11.1	435	1.2	4023.75	1	0	31	1
2	1	2	3	1	0	2	1	1	0	2	97	3.55	7.8	5.1	275	2	701.25	0	0	106	1
2	1	1	2	2	0	1	3	1	1	3	113	4.8	9.5	6.3	298	2.5	750.96	0	0	107	1
2	1	1	2	2	0	1	4	1	0	2	102.4	4.17	5.7	3	279	2	418.5	0	0	101	0
3	0	1	2	3	0	1	4	1	1	1	97.7	5.36	10.8	7.6	191	1.9	764	1	0	72	1
3	0	2	3	3	1	2	3	1	0	3	138.7	5.1	7.4	4.4	237	2.3	453.391	0	0	87	1
3	0	4	1	3	1	0	1	1	1	3	108.3	4.64	11	8.6	194	1.4	1191.71	1	0	79	1
1	1	4	3	3	0	0	1	1	0	1	66.9	4.46	7.9	4.3	347	2.5	596.84	0	0	86	1
2	0	1	1	3	0	1	4	1	1	2	100.7	5.17	9.6	5.5	356	3	652.667	0	0	102	1
3	1	1	1	1	0	0	0	1	1	2	97.7	3.61	5.6	2.8	183	2	256.2	0	0	94	1
3	1	2	1	3	0	0	4	1	1	3	108.4	3.74	6.4	3.8	335	2	636.5	0	0	100	1
2	0	3	3	2	0	0	1	1	0	3	119.4	4.83	7.6	5.2	254	1.8	733.778	1	0	30	1
3	1	2	1	3	0	0	3	0	1	2	92.2	5.32	6.7	2.6	210	3.4	160.588	1	1	96	1
3	0	4	1	2	1	2	1	1	1	1	84.7	3.91	10	6.4	220	2.2	640	1	1	61	1
2	0	1	1	1	0	1	4	1	1	3	172.2	5.06	13.4	9.6	410	2.7	1457.78	0	0	101	0
2	1	4	3	3	1	0	3	1	0	3	130.6	3.84	8.1	6.5	260	1.3	1300	0	0	86	1
2	1	2	1	3	0	1	3	1	0	1	70.5	4.13	5.2	2.7	167	2.1	214.714	0	0	91	1
2	1	4	2	3	1	0	1	1	1	3	114.2	3.8	11.5	8.4	416	2.3	1519.3	0	0	93	1
3	0	4	3	3	0	2	1	0	0	1	83	3.8	4.6	2.5	196	1.4	350	0	0	94	1
3	0	2	3	1	0	1	4	1	1	1	72.5	5.34	9.1	7	246	1.8	956.667	1	1	78	1
3	1	4	1	3	0	0	0	1	1	1	81	4.74	4.1	2.5	259	1.2	539.583	0	0	89	1
3	0	1	3	2	0	0	2	1	1	3	110.5	4.36	6.7	4.2	157	1.6	412.125	0	0	107	1
3	0	2	2	3	1	1	1	1	1	3	107.4	4.07	6.4	4.4	227	1.2	832.333	0	0	108	0
3	0	1	2	3	0	2	4	1	1	2	100	5.36	7.6	6	533	0.9	3553.33	0	0	100	1
3	1	1	3	3	0	0	1	1	1	2	97	4.16	5.5	2.8	229	1.7	377.176	0	0	106	1
3	0	2	1	2	1	1	4	1	1	3	122.2	3.36	5.1	3.3	141	0.8	581.625	1	0	41	0
3	1	1	1	1	0	1	4	1	0	2	98	4.57	6.1	4.6	225	0.9	1150	0	0	90	1
2	1	2	3	3	0	0	0	0	0	3	108	4.63	9	5	286	3.1	461.29	0	0	95	1
3	1	4	2	2	1	0	2	1	1	2	91	4.23	3.2	1.7	184	1	312.8	0	0	86	1
2	1	1	2	3	0	1	4	0	0	3	107	4.52	7.5	5	274	1.9	721.053	0	0	86	1
2	1	2	1	3	0	1	3	1	0	3	144.4	5.36	9	5.6	211	2.7	437.63	0	0	89	1
2	1	2	1	1	1	0	4	1	0	2	99.4	4.39	5.8	3.4	233	1.7	466	0	0	92	1
3	0	2	2	1	0	0	3	1	1	3	110.8	4.82	6.9	4.7	188	1.5	589.067	0	0	85	1
3	1	1	2	3	0	0	1	1	1	1	72.3	3.88	10.4	7.8	333	1.7	1527.88	0	0	86	1
2	1	2	3	2	0	0	2	1	0	2	95.5	4.46	7.6	4.1	294	2.7	446.444	0	0	93	1
2	0	3	2	3	0	0	1	0	1	3	99.9	5.21	6.4	4.2	222	1.6	582.75	0	0	106	0
1	1	1	1	1	0	1	1	1	1	3	122.9	4.32	8.9	4.7	219	3.3	311.909	0	0	96	1
3	1	2	1	3	0	0	1	1	1	3	116.6	4.73	6.3	3.8	228	1.8	481.333	0	0	87	1
2	0	3	2	2	0	2	3	1	1	3	113.5	4.63	7.1	4.2	248	2.1	496	0	0	95	1
3	1	2	1	2	1	0	4	1	1	2	106.1	4.76	6.1	3.3	297	2	490.05	0	0	101	1
1	1	1	1	3	1	2	0	1	1	3	106	4.49	7	4.5	264	1.8	660	0	0	90	1
3	1	2	1	1	1	1	3	1	1	3	120.6	4.26	7.2	5.2	341	1.7	1043.06	0	0	90	1
2	0	4	3	3	0	2	4	1	1	2	88	4.47	5.4	2.3	224	2.4	214.667	0	0	100	1
3	1	2	2	3	0	0	1	1	1	2	84.5	4.33	8	6.3	185	1.2	971.25	0	0	103	1
3	1	4	1	1	1	0	0	1	1	2	97.9	3.54	6.6	2.8	198	3.1	178.839	0	0	98	1
3	0	1	2	3	0	0	4	1	1	3	121.8	4.78	10.4	9.2	244	1.1	2040.73	0	0	87	1
3	0	2	3	2	0	1	2	1	1	2	104.6	5.01	7.1	4	211	2.6	324.615	0	0	101	1
2	0	2	2	3	1	1	4	1	1	2	94.3	4.88	6.8	3.8	144	2	273.6	1	0	76	0
2	0	2	3	3	0	0	1	1	0	3	102.7	5.13	6.4	4	248	1.8	551.111	0	0	92	1
3	1	2	1	1	0	0	4	1	1	1	80.6	4.09	8.1	4.3	280	2.9	415.172	1	1	64	1
2	0	4	1	2	0	0	3	1	0	1	92.8	4.67	14.1	11.3	188	1.7	1249.65	0	0	103	0
3	1	1	1	3	0	0	0	1	1	3	130.5	4.57	4.9	3.1	230	1.4	509.286	0	0	101	1
3	1	1	2	2	0	0	0	1	1	3	103.2	5.4	6.6	4.8	187	1.2	748	0	0	103	1
3	1	1	1	3	1	2	4	1	0	2	106.6	5.18	7.3	4.5	235	2.2	480.682	0	0	96	0
2	0	1	2	3	0	0	1	1	0	3	104.7	4.9	3.3	1.6	226	1.1	328.727	0	0	107	1
3	0	2	3	3	0	0	0	1	1	2	105.2	4.76	6.1	3.8	274	1.6	650.75	0	0	100	1
3	0	1	1	2	1	0	4	1	0	2	103.2	4.55	8.4	5.9	182	1.3	826	1	0	88	1
2	1	1	2	2	0	1	1	1	0	1	88.4	4.53	4.7	2.9	183	1.2	442.25	0	0	107	0
2	0	2	1	3	0	1	1	1	0	1	93.4	4.19	3.5	1.2	149	1.9	94.1053	0	0	97	1
3	0	2	2	2	1	0	3	1	1	3	130.4	3.56	7.1	4.3	206	2.1	421.81	0	0	92	1
3	0	1	2	3	0	2	2	1	0	2	101.5	4.88	6.2	4.4	245	1.1	980	0	0	101	1
2	1	4	1	1	1	2	1	1	1	3	112.3	4.55	8.4	6.7	262	1.4	1253.86	0	0	106	1
3	0	2	3	3	0	2	1	0	1	2	93.8	3.78	4.1	3	432	0.8	1620	0	0	100	1
3	1	4	1	3	0	2	4	1	0	2	97	4.44	5.6	3.7	188	1.3	535.077	0	0	105	1
1	1	1	2	3	0	1	1	1	0	2	93.8	4.61	7.1	3.4	288	2.4	408	0	0	85	1
3	0	1	3	3	1	2	1	1	1	3	130	4.72	8.1	5.4	131	2	353.7	0	0	94	1
1	0	2	1	1	0	2	1	0	1	1	74.8	3.7	3.8	1.8	193	1.5	231.6	1	0	59	0
2	0	1	3	3	0	2	1	1	0	2	95.6	4.91	5.7	3.1	185	1.8	318.611	0	0	88	1
2	1	4	1	1	0	0	0	0	1	2	98.2	4.29	6.5	2.9	254	3.1	237.613	0	0	89	1
2	0	1	1	1	1	1	4	1	1	3	110.8	4.65	9.1	5.6	320	2.4	746.667	0	0	92	1
2	0	4	1	2	0	2	4	0	1	3	112.8	4.45	5.9	3.8	158	1.8	333.556	0	0	91	1
2	1	2	1	3	0	1	3	1	0	3	110.8	4.13	5.6	2.4	211	2.4	211	0	0	100	1
3	1	4	3	3	0	0	1	1	1	2	97.5	4.81	6.3	3.3	270	2.4	371.25	0	0	101	1
3	1	3	1	1	1	2	0	1	1	3	131.1	4.23	8.6	5.2	228	2.4	494	0	0	104	1
2	1	1	2	2	1	1	4	1	0	1	86.7	4.23	7.3	3.6	176	3.1	204.387	0	0	97	1
3	1	1	1	2	0	0	0	1	1	1	80.6	3.71	7.4	6.4	187	0.7	1709.71	1	0	40	1
1	1	3	2	3	0	1	3	1	1	3	124.9	4.61	12	7.8	272	3.2	663	0	0	95	1
3	0	2	2	2	1	2	4	0	0	2	92.7	5.14	8.3	5.4	259	2.2	635.727	0	0	92	1
3	0	2	3	3	0	0	4	1	1	2	94.6	4.55	5.8	2.5	182	2.2	206.818	0	0	102	1
2	1	1	1	2	0	1	4	1	1	3	106	4.49	7.6	4.9	273	1.8	743.167	0	0	101	1
3	1	4	1	1	1	0	2	1	1	2	95.5	4	9.1	4.8	246	3.5	337.371	0	0	89	1
3	0	2	3	3	0	2	1	1	1	2	99.3	5.11	4.8	2.4	198	1.8	264	0	0	100	1
2	0	2	2	3	0	1	3	0	1	2	97.1	4.57	4.3	1.8	164	2.1	140.571	0	0	92	1
2	1	3	1	3	1	0	3	1	0	2	95.5	4.05	8.7	5.7	376	1.9	1128	0	0	96	0
3	1	1	2	3	0	2	1	1	1	1	80.5	4.38	7.1	5	267	1.7	785.294	0	0	105	1
2	1	1	1	2	1	0	0	1	1	3	127.3	4.47	9.4	6.3	187	2.2	535.5	0	0	104	1
3	1	2	2	2	0	0	0	0	1	3	100.6	4.26	3.3	1.8	179	0.9	358	0	0	94	1
2	0	1	2	3	0	0	4	1	1	3	156.5	5.11	7.8	5.1	320	1.9	858.947	0	0	111	1
2	0	1	1	1	0	2	1	1	1	2	100	4.47	8.4	4.3	130	3	186.333	0	0	95	0
3	0	2	2	2	0	2	2	0	1	2	100.5	4.72	4.6	3	250	1	750	0	0	91	1
2	0	1	2	3	1	1	1	0	1	2	97.5	4.8	4.7	3	48	1	144	0	0	110	0
2	1	4	1	1	0	0	0	0	0	1	89.3	3.61	3.8	1.9	172	1.3	251.385	0	0	93	1
2	0	3	3	1	1	1	3	0	1	2	112	4.48	8.2	5.8	458	1.5	1770.93	1	0	36	1
2	1	4	1	3	0	0	2	1	0	3	99.5	4.52	5.3	2.6	185	2.2	218.636	0	0	95	0
3	1	2	1	1	0	2	4	1	1	1	78.3	3.91	5.9	3.4	171	2	290.7	0	0	99	1
3	0	1	1	1	1	2	4	1	1	2	107	4.64	8.4	3.6	164	3.8	155.368	1	0	86	1
2	0	1	2	3	0	0	4	1	1	3	100.1	4.96	5.5	4	167	0.8	835	0	0	95	1
3	1	2	1	1	0	0	0	1	1	2	102.6	3.97	4.3	1.6	243	1.9	204.632	0	0	99	1
2	0	1	1	1	0	1	4	0	1	1	80	3.83	9.1	5.4	195	2.9	363.103	0	0	101	1
3	0	4	3	3	0	2	2	1	1	3	140.1	4.98	6.7	5	136	1.1	618.182	0	0	103	1
3	1	2	1	1	1	0	4	1	1	3	113.3	4.86	4.8	2.3	192	1.7	259.765	0	0	88	1
3	1	2	2	2	0	0	4	1	0	3	99.9	4.26	4.7	2.3	311	1.8	397.389	0	0	100	1
3	1	1	2	2	0	2	2	1	1	2	99.4	4.59	6.7	3.7	184	2.2	309.455	0	0	95	1
3	0	3	1	3	0	1	3	1	1	1	88.5	4.77	10.8	8.1	365	1.5	1971	0	0	101	0
3	1	2	2	3	0	1	2	1	1	2	87.3	4.14	4.1	2	143	1.4	204.286	0	0	105	1
2	1	1	1	2	1	0	0	1	1	3	126.1	4.2	7.5	3.6	221	3	265.2	0	0	91	1
3	1	1	3	3	0	2	2	1	1	1	88.1	4.7	5.3	3.2	174	1.5	371.2	1	0	51	1
1	0	1	2	3	0	0	4	1	1	3	145.8	4.79	4	2	219	1.5	292	0	0	90	1
2	1	1	3	3	0	0	3	0	1	3	108	4.74	9.1	6.2	359	2.3	967.739	0	0	92	1
2	1	2	1	3	0	1	4	0	1	2	99	4.26	6.1	2.8	164	2.4	191.333	1	0	35	1
2	1	1	1	3	1	2	1	1	1	3	114	3.95	6.6	3.8	280	2.1	506.667	0	0	100	1
3	1	1	3	3	1	2	1	1	1	3	125	4.48	5.1	3.2	181	1.5	386.133	0	0	107	1
3	0	2	2	1	1	1	1	1	1	1	89.8	4.14	7.6	4.7	179	1.8	467.389	1	1	83	1
2	0	1	3	3	0	2	1	1	0	1	96.5	4.15	5.6	3.3	161	1.6	332.062	0	0	88	1
3	1	2	1	1	0	0	1	1	1	1	91.7	3.86	8.6	5.9	292	2	861.4	1	0	74	1
2	1	1	3	3	0	0	1	1	0	3	104.6	4.43	10.3	6.5	234	3.2	475.312	0	0	102	1
2	1	1	3	3	0	2	3	1	1	2	91.4	4.05	6.4	3.3	333	2.6	422.654	0	0	85	1
3	1	2	1	1	0	0	4	1	0	2	101.8	4.39	6.8	4.5	193	1.6	542.812	0	0	92	1
2	0	3	3	3	0	2	1	1	1	3	123.1	4.93	9.4	6.5	249	1.6	1011.56	0	0	68	1
3	1	1	3	3	0	0	1	0	1	3	110.8	4.66	5.2	3	180	1.6	337.5	0	0	63	1
2	1	1	1	2	0	1	1	1	0	2	85.5	4.43	9.5	5.5	296	3	542.667	0	0	76	0
2	0	1	1	1	0	2	4	1	0	3	113.4	5.26	8.9	5.5	247	2.4	566.042	0	0	83	1
2	1	1	3	1	0	1	3	0	1	3	141.1	5.39	9.4	6.4	368	2	1177.6	0	0	79	1
3	1	2	2	3	0	1	3	1	1	2	94	3.43	3.7	1.8	149	1.4	191.571	0	0	78	1
2	1	4	2	2	0	2	3	0	1	3	121.8	3.79	7.1	3.4	313	3	354.733	0	0	63	1
3	1	3	1	1	0	1	3	1	0	3	104.8	4.71	7.3	4.5	214	2	481.5	0	0	62	1
2	1	2	3	3	0	0	0	1	1	3	133.6	5.13	6.8	5	187	1.1	850	0	0	63	1
3	0	2	2	1	1	0	0	1	1	3	132.8	4.19	10.3	6.4	158	2.9	348.69	0	0	75	1
2	1	1	2	3	0	0	1	1	0	3	109.4	5.28	7.8	4.8	238	2.4	476	0	0	74	1
1	0	1	3	3	0	1	3	1	0	2	81.5	4.24	11.8	4.2	659	6.5	425.815	0	0	83	0
3	1	4	3	1	0	1	0	1	0	2	92	4.64	6.9	3.9	291	2.4	472.875	0	0	79	1
2	1	1	2	2	0	1	4	1	1	3	116.2	5.02	7.2	4.5	166	1.9	393.158	0	0	62	1
3	0	2	3	3	0	2	4	1	0	2	102.4	4.98	3.8	1.7	217	1.3	283.769	0	0	71	1
3	0	2	1	2	0	2	2	1	1	3	110.2	4.41	4.1	2.2	156	1.2	286	0	0	71	1
3	1	1	3	1	0	0	4	1	1	1	90.6	4.43	7	5	190	1.4	678.571	1	1	16	1
2	1	1	2	2	0	2	0	1	1	3	109.5	4.73	5.6	3.5	289	1.3	778.077	0	0	70	1
2	0	1	1	2	0	2	4	0	1	1	87.7	4.47	6	3.8	251	1.2	794.833	0	0	85	1
2	1	2	2	3	1	0	1	1	1	3	125	4.37	5.1	2.1	213	2.6	172.038	0	0	81	1
2	1	1	1	3	0	1	4	1	1	3	102.9	4.63	8.2	5.1	242	2.4	514.25	0	0	83	1
3	1	2	2	3	0	0	0	0	1	3	110.8	4.28	9.1	4.9	239	3.2	365.969	0	0	83	1
2	1	3	1	3	0	0	3	1	0	1	92.6	3.99	8	4.8	212	2.5	407.04	1	0	53	1
2	0	3	2	1	0	0	1	1	0	3	104.5	5.45	6.1	3.8	149	1.7	333.059	0	0	81	1
3	1	1	2	3	0	0	1	1	1	2	102.7	4.01	8.7	4.9	298	2.8	521.5	1	0	4	1
3	1	3	1	1	1	0	2	1	0	3	120	4.45	7.3	4.4	278	2.1	582.476	0	0	82	1
2	1	4	1	2	0	1	2	1	1	2	88.6	4.21	6.9	3.7	336	2.4	518	0	0	79	1
3	0	1	3	3	0	2	2	1	1	3	110.2	4.8	7.6	4.9	148	1.5	483.467	0	0	61	1
2	0	1	3	3	0	2	1	1	0	2	100.8	4.73	5.4	3	235	1.8	391.667	0	0	62	1
3	1	3	2	1	1	0	0	0	1	3	104.3	3.8	9.9	8.3	230	1	1909	1	1	68	0
3	0	1	1	1	0	0	3	1	1	2	120.6	4.56	7.3	3.8	257	2.6	375.615	0	0	78	1
2	0	1	1	2	1	0	1	0	1	3	140.7	4.47	6.9	4.1	152	1.8	346.222	0	0	75	1
2	0	2	1	2	0	1	3	1	1	2	104.1	4.94	11.7	8.9	300	1.5	1780	0	0	70	1
3	0	1	1	3	0	1	1	1	1	3	135	4.97	11.5	7.1	204	2.9	499.448	0	0	79	1
2	1	1	1	1	0	1	2	1	1	3	102.8	4.39	9.6	5.9	234	2.8	493.071	0	0	74	1
3	1	1	3	3	0	2	2	1	1	3	110.7	4.78	7.9	4.4	270	2.6	456.923	0	0	80	1
3	1	3	1	3	1	0	0	0	1	3	115	4.57	3.1	1.7	70	1.1	108.182	0	0	83	1
1	0	1	1	2	0	0	0	1	0	3	100.3	4.81	5.8	3.6	227	1.6	510.75	0	0	77	1
3	1	2	1	3	0	0	0	1	1	3	98.3	4.45	10.8	7	416	2.8	1040	0	0	80	0
2	0	1	2	3	0	0	1	1	1	3	105.9	4.75	5.9	3.1	237	1.9	386.684	0	0	76	1
2	1	4	1	1	1	0	3	1	0	3	96	5.15	7.1	4.7	191	1.7	528.059	0	0	82	0
2	1	2	2	3	0	2	1	0	1	3	100.3	4.36	5.5	2.8	266	1.8	413.778	0	0	76	0
2	0	1	1	3	1	2	1	0	0	2	104.6	5.1	3.8	2.1	147	1.3	237.462	0	0	83	1
2	1	1	1	3	0	0	3	1	1	3	104.3	4.3	7	4.9	180	1.5	588	0	0	73	1
3	0	1	3	3	0	0	1	1	1	2	95.5	4.57	5.5	3.1	227	1.9	370.368	1	0	6	1
2	0	4	3	3	0	0	1	1	0	3	104.7	4.19	5.8	3.7	178	1.4	470.429	0	0	63	1
1	0	1	1	1	1	1	4	1	0	1	76.6	4.68	8.5	5.5	369	2	1014.75	1	0	52	1
3	1	3	2	1	0	0	0	0	1	2	89.7	4.83	6.7	4.5	185	1.5	555	0	0	82	1
3	1	1	1	1	0	1	3	1	1	2	95.5	4.5	8.1	4.8	315	2.4	630	0	0	64	1
2	1	3	1	1	0	2	1	0	0	3	107.2	4.89	5.7	3.5	206	1.4	515	0	0	65	0
2	1	1	1	3	0	1	3	1	1	1	64	4.84	5.1	2.7	139	1.9	197.526	0	0	63	1
2	1	3	1	2	1	0	1	1	1	2	109.2	5.05	15.6	12.5	292	1.7	2147.06	0	0	83	0
1	1	1	2	2	0	1	3	1	1	3	130.4	5	11.2	8.4	310	1.9	1370.53	0	0	77	0
2	0	3	1	2	1	2	3	1	1	3	121	3.88	8.1	5.8	164	1.4	679.429	0	0	68	1
2	1	4	1	3	0	2	3	0	1	1	83	3.94	4.8	3	246	1.1	670.909	0	0	79	1
2	1	1	1	3	0	0	1	0	1	3	92.5	4.19	6.9	3.5	196	2.5	274.4	0	0	62	1
3	0	3	1	1	1	1	1	1	0	2	98.2	3.82	7.4	4	250	2.1	476.19	0	0	78	1
2	0	1	1	1	0	1	4	0	1	2	104.6	4.87	6.5	4.2	225	2	472.5	0	0	85	0
3	0	1	2	3	0	2	1	1	0	3	110.1	4.53	10.6	8.3	218	1.3	1391.85	0	0	80	1
3	1	1	2	3	0	2	2	1	1	1	86.2	4.27	4.7	1.9	119	2.4	94.2083	0	0	64	1
3	1	4	1	1	0	0	0	1	1	2	106.6	4.74	8.1	6.1	275	1.1	1525	1	0	66	1
3	0	2	1	2	0	0	4	0	1	1	78.8	4.18	5.5	3.6	171	1.3	473.538	0	0	77	1
3	0	1	3	3	0	2	1	1	1	2	113.9	4.59	7.3	4.1	299	2.1	583.762	0	0	73	1
2	0	3	1	1	0	0	3	0	0	3	109.5	4.55	6.2	3.8	231	1.9	462	0	0	83	1
3	0	1	2	3	0	0	4	1	1	3	134.8	4.69	7.5	3.4	268	2.6	350.462	0	0	67	1
2	1	1	1	3	0	1	2	1	1	1	70.7	4.36	6.1	4.5	235	1.1	961.364	1	0	72	1
3	0	4	1	1	0	2	1	1	1	2	110.6	4.7	8.8	4.2	270	2.4	472.5	0	0	74	1
3	1	1	1	1	1	0	1	1	1	3	137	7.55	14.8	10.7	488	2.4	2175.67	1	1	40	1
3	0	2	3	3	0	0	1	1	1	2	107.5	4.24	4.1	2.1	183	1.2	320.25	0	0	76	1
3	1	1	2	1	1	0	4	1	1	1	83.3	4.46	12.2	9.1	180	2	819	0	0	67	1
3	0	3	3	2	0	2	1	1	1	2	100.7	5.83	5.2	2.8	191	1.7	314.588	1	0	24	1
2	1	1	1	1	0	1	3	1	1	3	105.2	4.34	8.4	5	241	2.3	523.913	0	0	79	1
2	0	1	2	3	1	2	1	1	0	3	144.3	4.72	9.2	6.2	189	2.1	558	0	0	73	1
3	1	1	2	3	0	0	0	1	1	1	89.8	4.82	5.7	3.8	182	1.2	576.333	0	0	74	1
3	1	1	2	3	0	1	4	1	1	1	86	3.91	9.4	4.5	370	4	416.25	0	0	73	1
2	1	1	1	1	1	1	3	1	1	2	99.9	4.93	10	5.9	63	3	123.9	0	0	70	1
3	1	2	2	2	0	2	4	1	1	3	122.9	4.2	8.7	5.1	269	2.7	508.111	0	0	61	1
3	0	2	2	3	0	0	1	1	0	1	99.4	4.68	5.3	3.2	171	1.5	364.8	0	0	65	1
3	0	2	1	1	1	1	4	1	1	3	134.4	4.34	12.2	7.7	380	3.5	836	0	0	63	1
3	1	1	3	3	0	2	1	1	1	2	86.5	4.64	6.1	3.3	227	1.7	440.647	0	0	69	1
1	0	1	1	2	0	1	3	1	1	3	118.8	4.43	9.4	4.8	216	3.3	314.182	0	0	72	0
2	1	1	1	3	0	1	3	0	0	1	83.2	4.64	9.7	6.5	141	2.2	416.591	0	0	70	1
1	0	1	2	3	0	0	4	1	1	2	94.2	4.89	7.1	4.1	223	2	457.15	0	0	85	1
2	0	1	3	3	0	0	3	1	0	2	91.7	4.7	8.1	4.2	252	3.1	341.419	0	0	69	1
3	1	1	3	1	0	0	1	1	1	2	92.9	4.65	7.6	4.3	253	2.7	402.926	0	0	83	1
2	1	1	3	2	0	0	1	0	0	2	97.2	3.93	5.4	3	220	1.5	440	0	0	64	1
2	1	2	2	3	1	0	1	1	0	3	110.4	4.28	11.2	7	243	3.2	531.562	0	0	63	1
3	0	1	2	3	0	2	1	0	1	1	94.1	4.16	14	12.3	256	0.5	6297.6	1	0	35	1
1	1	3	1	2	0	0	1	1	1	3	153	4.48	11.8	8	378	2.9	1042.76	0	0	71	0
3	1	1	1	1	0	2	4	1	1	3	114.3	4.03	5.6	2.3	209	2.4	200.292	0	0	77	1
3	0	3	2	3	0	2	1	0	1	2	112.7	4.86	4.7	2.7	180	1.4	347.143	0	0	65	1
3	0	3	1	1	0	2	1	1	1	3	111.1	4.4	7.1	4.7	195	1.7	539.118	0	0	68	1
1	1	2	3	3	0	0	4	1	1	3	125.7	4.23	11.4	7.6	358	2.5	1088.32	0	0	79	1
2	0	3	2	3	0	1	2	0	1	3	134.8	6.3	13.9	9.5	273	3	864.5	0	0	83	1
3	1	4	1	3	0	2	0	1	1	2	92.4	4.52	8.9	5.9	265	2.3	679.783	0	0	63	1
1	1	1	3	3	0	0	1	1	0	1	80.5	4.64	6.9	3.7	245	2.6	348.654	0	0	83	1
2	1	1	1	2	0	1	2	1	1	1	75	4.95	5.8	3.2	279	2	446.4	0	0	83	0
3	0	2	3	3	1	2	1	1	1	3	133	4.95	11.9	7.8	244	2.7	704.889	0	0	77	1
2	0	1	3	3	0	0	3	0	0	2	96	4.43	5.6	3.3	225	1.6	464.062	0	0	62	1
3	1	2	2	2	0	0	0	1	0	3	104.4	4.02	5.1	3	197	1.2	492.5	1	1	33	1
1	1	2	2	3	0	0	1	1	0	3	101	4.16	10.3	5.8	262	3.3	460.485	0	0	66	1
3	1	3	1	1	1	0	4	1	1	2	107	3.72	10.2	5.6	180	3.4	296.471	1	0	63	1
2	1	2	1	3	0	2	0	1	1	2	94.9	4.18	6.1	3.6	253	1.9	479.368	0	0	81	1
2	1	1	1	2	0	1	2	1	1	3	136	4.29	9.4	6.6	240	2	792	0	0	85	0
1	1	2	3	3	1	0	1	1	0	3	113.5	4.53	7.3	3.2	250	3.3	242.424	0	0	81	1
2	0	2	1	1	0	1	3	1	1	1	73.7	5.62	5.2	3.1	167	1.4	369.786	1	0	8	1
2	0	1	1	3	0	1	1	0	0	1	78.2	4.85	11	7.2	229	2.6	634.154	0	0	70	1
2	0	1	1	2	0	1	3	1	0	1	88.2	5.53	9.4	6.3	274	2.2	784.636	0	0	67	0
3	1	4	1	1	1	2	4	1	0	3	117.7	4.53	5.6	3.2	217	1.7	408.471	0	0	68	1
3	1	3	2	1	0	0	0	1	1	2	88	3.45	4.1	2.8	190	0.8	665	0	0	68	1
3	1	2	1	2	0	1	1	1	1	2	94.2	5.28	6.3	3.9	228	1.9	468	0	0	63	1
3	1	3	1	1	0	0	4	1	1	3	117.1	2.78	5.6	3.1	197	1.5	407.133	1	1	21	1
2	1	3	1	1	1	1	4	1	1	3	114.1	4.61	9.1	4.6	263	3.5	345.657	0	0	66	1
1	1	1	1	3	1	0	0	1	1	2	102.8	4.26	8.9	6.1	235	1.9	754.474	0	0	76	1
1	0	1	1	3	0	0	3	1	1	3	132.2	5.43	6.1	3.4	316	1.5	716.267	0	0	85	0
3	0	1	1	3	0	2	4	1	1	2	107.5	4.16	7.9	5.8	177	1	1026.6	1	1	30	1
1	1	1	1	1	0	1	0	1	0	2	89.5	4.23	5.4	2.7	205	2	276.75	0	0	69	1
3	0	2	1	3	1	0	1	1	1	3	153.8	4.69	7.6	3.9	63	2.6	94.5	0	0	79	1
3	1	2	1	3	0	0	0	1	1	3	113	4.81	5.6	4.2	218	1.1	832.364	0	0	81	1
2	0	2	1	1	0	1	1	1	0	3	122.8	4.74	8.9	5.2	273	2.8	507	0	0	71	1
2	0	3	2	1	1	1	1	1	1	3	125.9	4.57	7.7	4.5	192	2.5	345.6	0	0	66	1
2	1	3	2	1	1	0	3	1	0	3	130.4	4.65	11.6	7.1	149	3.8	278.395	0	0	80	1
2	1	1	2	1	1	1	3	1	0	3	140.2	4.74	13.8	8.7	293	3.7	688.946	0	0	83	1
3	1	1	3	2	0	2	1	1	1	1	87.5	4.28	5.3	3.4	202	1.4	490.571	0	0	64	1
3	1	3	1	3	0	1	1	1	1	2	94	5.96	8.4	4.9	290	2.5	568.4	0	0	68	1
2	1	1	2	2	0	2	4	1	0	3	106.7	4.99	6.4	3.9	224	1.7	513.882	0	0	74	0
3	1	4	1	1	0	0	1	1	1	2	91.6	4.52	8.2	2.9	321	4.3	216.488	0	0	82	1
3	0	2	2	3	0	0	1	1	0	2	99.5	4.78	3.2	1.3	148	1.3	148	0	0	69	0
3	0	3	1	2	1	2	1	0	1	2	102.5	5.21	7.1	4.1	174	2.4	297.25	0	0	83	1
3	1	4	1	1	0	0	0	1	0	1	65.2	4.41	6.4	4.4	157	1.7	406.353	0	0	82	1
3	0	1	1	2	0	2	4	0	0	2	113.5	5.53	10.1	4	246	4.4	223.636	1	0	23	1
2	1	1	1	1	0	2	4	1	1	3	109	4.72	7.4	5	232	1.7	682.353	0	0	60	1
2	1	1	3	3	0	0	0	1	0	3	95.5	3.68	5.2	2.6	190	1.7	290.588	0	0	74	1
3	0	2	1	2	0	2	4	1	1	2	95.4	4.35	5.5	2.2	181	2.3	173.13	1	0	19	1
3	0	1	2	1	0	1	1	1	1	2	101	4.7	11.4	8.8	275	1.5	1613.33	1	1	22	0
1	1	3	1	1	0	0	0	1	0	2	97.9	4.54	11.9	9.2	299	1.8	1528.22	0	0	83	0
2	1	1	2	3	0	1	3	1	0	3	104.5	4.52	8	3.3	292	3.8	253.579	0	0	74	1
3	1	2	1	1	0	2	4	0	0	1	91.1	4.39	4	1.6	117	2	93.6	1	1	50	1
1	1	1	1	3	0	0	2	1	1	3	104.8	4.9	6.3	2.8	229	2.9	221.103	0	0	85	1
1	1	1	1	2	0	0	3	1	1	3	136.2	4.68	6.9	4.4	238	1.8	581.778	0	0	85	1
3	0	2	2	2	0	2	4	1	1	1	94.8	5.01	3	1.9	106	0.8	251.75	0	0	83	1
3	1	1	1	3	1	0	1	1	1	3	94.5	3.97	7.9	5.5	244	1.6	838.75	0	0	68	1
3	1	4	3	2	0	0	2	1	1	2	97.3	4.64	7.6	3.9	272	2.7	392.889	0	0	75	1
3	1	1	2	1	0	0	0	1	1	3	99.1	4.36	6.1	3.7	244	1.6	564.25	0	0	68	1
2	1	1	1	2	0	1	1	1	0	3	99.8	4.71	7.4	4.3	329	2.3	615.087	0	0	61	1
3	1	4	2	2	0	0	4	1	1	2	92.2	4.11	10.1	7.8	218	1.5	1133.6	0	0	74	1
2	0	3	1	1	0	0	2	0	0	2	97.8	5.52	6.8	3.6	172	2.4	258	0	0	67	0
2	1	3	2	3	1	2	3	0	0	3	116.2	4.51	7.6	5.3	248	1.7	773.176	0	0	68	0
1	0	1	1	3	0	1	1	1	0	2	103.9	4.78	12.1	7	262	3.6	509.444	0	0	82	1
2	1	4	3	2	0	0	0	0	0	1	86.7	4.39	3.7	1.9	209	1.5	264.733	0	0	73	1
2	1	1	3	3	0	2	2	1	0	3	137.4	3.97	10	6.3	205	3	430.5	0	0	83	1
3	1	1	3	1	0	0	0	1	1	2	93.1	4.06	5.1	2.9	202	1.6	366.125	0	0	70	1
3	0	1	2	2	0	2	1	0	0	2	113.8	4.84	7.6	5.4	231	1.3	959.538	0	0	73	1
3	1	1	3	3	0	0	2	1	1	2	105.1	4.28	5.1	3.7	187	0.9	768.778	0	0	63	1
3	1	4	2	3	1	0	4	1	1	3	137.7	3.93	10.2	7.7	196	1.3	1160.92	0	0	61	1
3	0	1	2	2	0	1	1	1	1	2	101.3	5.03	12.3	7.7	183	3.5	402.6	1	0	59	0
3	1	2	2	2	1	1	1	1	0	1	83.7	4.57	6.1	3.1	258	2.6	307.615	0	0	74	1
3	1	4	1	1	0	2	4	1	0	3	115	4.3	7.5	5.4	427	1.3	1773.69	1	1	19	1
2	1	2	1	1	1	0	0	1	1	3	156.5	4.57	8.7	6.5	235	1.2	1272.92	0	0	79	0
3	1	2	3	3	0	1	0	1	1	1	94	3.95	7.7	5.2	264	1.6	858	0	0	75	1
3	0	1	3	2	1	0	0	0	1	3	129.8	3.79	7.9	6.2	188	0.8	1457	1	0	2	1
3	0	3	2	2	1	2	3	1	1	3	124.6	5.12	11.6	7.4	271	2.9	691.517	0	0	68	1
2	1	1	1	3	1	1	4	1	1	3	127	5.13	8.9	4.7	142	3.5	190.686	1	0	77	1
3	1	1	2	3	0	0	1	1	0	2	97.5	4.75	6.4	3.6	190	2	342	1	0	77	1
2	1	2	1	2	0	1	3	1	0	3	131.8	4.11	7.8	4.9	205	2	502.25	0	0	62	0
2	1	3	2	1	0	0	0	1	0	3	92.5	4.32	5.7	2.8	201	2.3	244.696	0	0	83	1
3	0	1	2	2	1	2	4	1	1	3	112.5	5.23	8.8	5	180	2.8	321.429	0	0	68	1
2	1	2	2	1	0	1	3	0	0	3	139.5	4.56	8.3	4.9	210	2.3	447.391	0	0	81	0
3	0	4	1	2	0	1	1	1	1	2	100	4.81	6.5	2.4	251	2.9	207.724	0	0	67	1
3	1	4	2	1	0	0	0	1	1	3	104.3	4.36	8.1	3.9	257	3.1	323.323	0	0	83	1
2	1	1	1	3	0	2	4	1	1	3	119.1	4.45	6.8	3.7	225	2	416.25	1	1	33	0
2	0	2	3	3	1	0	1	1	0	3	116.6	4.48	6.8	4.4	244	1.1	976	0	0	65	1
2	0	1	1	2	1	0	4	1	1	3	125.3	5.36	8	4.9	254	2.2	565.727	1	1	33	1
1	1	1	1	1	0	1	1	1	0	3	106.2	4.59	6.9	3.5	209	2.8	261.25	0	0	63	1
3	1	1	3	3	0	0	4	1	1	1	74.5	3.47	2.8	1.8	144	0.6	432	0	0	77	1
3	1	2	1	1	0	2	1	1	1	1	84.1	3.78	6.6	3.3	147	2.5	194.04	0	0	73	0
3	0	1	3	3	0	0	2	1	1	3	162.7	5.06	9.2	7.2	186	1.2	1116	0	0	76	1
2	1	1	1	2	0	0	2	1	0	3	107.7	4.36	7.2	3.8	181	2.7	254.741	0	0	79	1
2	1	4	3	1	1	0	1	1	1	3	98.2	4.99	10.9	5.3	351	3.4	547.147	0	0	71	1
3	0	3	1	1	0	0	2	1	0	3	121	4.54	8.1	5.3	261	1.7	813.706	0	0	83	1
3	1	2	2	3	0	0	4	1	1	3	106.2	4.42	6.6	2.7	251	3.1	218.613	0	0	63	1
3	1	3	2	1	0	0	1	1	1	3	102.5	4.86	8.4	4.5	199	3.1	288.871	0	0	81	1
3	1	2	1	2	0	2	1	1	1	1	92	4.53	5.2	3	174	1.5	348	0	0	73	1
3	1	4	3	3	0	0	4	1	1	1	91	4.36	8.2	4.6	196	2.7	333.926	0	0	83	1
3	1	2	2	3	0	0	0	1	0	1	75.5	3.4	7.3	4.5	231	1.8	577.5	0	0	83	1
3	0	2	3	3	1	2	3	1	1	3	120.2	3.3	14	10.9	281	1.7	1801.71	0	0	76	1
3	1	1	3	2	1	1	4	1	1	2	99.1	4.59	6.4	3.7	126	1.8	259	0	0	71	1
3	0	3	2	1	1	0	4	1	1	3	127.1	5.49	6.9	3.2	268	2.7	317.63	0	0	68	1
3	1	2	1	1	1	2	4	1	1	2	104.3	4.24	9	6	192	2.4	480	1	0	68	1
3	1	2	2	1	0	1	4	1	1	1	84.6	3.94	5.4	3.3	324	1.5	712.8	0	0	77	1
2	1	2	2	3	0	0	0	0	0	3	140.8	4.52	4.9	3	330	1.4	707.143	0	0	63	1
2	1	3	2	3	1	0	4	1	1	3	108.5	4.73	9.6	6	174	2.8	372.857	0	0	68	0
2	1	2	2	3	1	0	3	1	1	2	102.7	3.95	5.1	2.7	196	1.8	294	1	0	82	1
2	0	2	2	3	0	0	1	1	1	2	88.5	4.06	4.4	2.1	162	1.5	226.8	0	0	76	1
3	0	2	1	3	0	1	3	0	1	3	105.7	4.94	8.7	5.9	283	1.9	878.789	0	0	62	1
3	0	2	2	1	0	1	1	1	1	1	93.6	4.45	11.2	6.9	265	3	609.5	0	0	79	1
3	1	1	3	3	0	0	1	1	1	2	98.7	4.7	6.8	3.7	297	2.1	523.286	1	0	73	1
2	0	1	1	3	0	1	1	1	1	2	104.3	5.25	8.3	5.6	268	1.9	789.895	0	0	57	1
2	0	4	2	1	1	0	0	1	1	2	93.5	4.43	4.5	2.8	116	1.1	295.273	0	0	47	1
3	1	3	1	1	1	0	4	1	1	3	111.7	4.6	7.8	4	346	3.1	446.452	0	0	54	1
1	1	1	1	3	1	0	0	1	0	3	129.7	4.38	6.2	3.6	273	1.8	546	0	0	43	1
3	0	1	2	3	0	2	4	1	1	2	98.9	4.66	4.6	2.2	150	2	165	0	0	46	1
2	1	1	3	3	0	2	4	1	0	2	98.5	4.48	5.7	2.8	253	2.4	295.167	0	0	61	1
1	1	1	3	2	0	1	2	1	0	1	78.3	4.53	6.2	3.4	296	2.1	479.238	0	0	38	1
2	0	3	2	2	1	2	3	1	1	3	150.1	4.85	6.6	3.5	176	2.2	280	0	0	61	1
3	1	3	1	1	1	0	0	1	0	3	109.8	4.49	8.5	5	228	2.8	407.143	0	0	49	1
3	0	1	2	3	1	2	2	1	1	3	131.5	4.02	7.6	5.1	304	1.5	1033.6	0	0	45	1
3	0	4	2	1	0	2	4	0	0	1	90.2	4.74	8.2	5.9	178	1.5	700.133	0	0	46	1
3	1	3	1	1	0	0	0	1	1	3	104.2	4.74	5.5	2.8	258	2.1	344	0	0	49	1
2	1	4	1	3	0	1	1	1	1	2	99.8	4.79	11.1	8	278	2.3	966.957	0	0	52	1
3	0	1	1	2	1	2	1	1	1	3	119.1	4.59	2.9	2.2	127	0.3	931.333	0	0	50	1
3	1	4	1	1	0	2	1	0	1	2	96.8	4.24	6	3.2	165	2	264	0	0	53	1
3	0	4	2	2	0	2	2	1	0	2	94.8	4.82	12.1	10.8	287	0.6	5166	0	0	46	1
2	1	1	1	1	0	2	4	1	1	3	120.6	4.66	6.8	4.4	281	1.8	686.889	0	0	38	1
3	0	1	2	1	1	0	4	1	1	2	93.1	3.64	6.2	4.2	210	0.9	980	1	0	53	1
3	1	2	2	2	0	1	0	0	1	2	104.6	4.96	7.7	4.7	285	2.2	608.864	0	0	52	1
3	1	4	1	2	1	1	4	1	1	3	103.5	4.64	8.8	6.1	209	2.1	607.095	0	0	61	0
3	1	4	1	2	0	2	0	1	0	3	95.7	4.64	6.2	3.7	212	1.9	412.842	1	0	38	1
3	1	1	1	3	1	1	0	1	1	2	112.5	4.65	10.7	5.3	233	4.4	280.659	0	0	44	1
2	1	2	1	3	0	1	1	1	1	3	105.2	4.38	6.7	2.4	192	3.9	118.154	0	0	51	1
3	1	3	1	1	1	2	4	1	1	3	130.3	4.4	8.5	4.7	195	3	305.5	0	0	38	1
3	0	3	2	2	0	2	2	1	1	1	92	4.14	8.1	4.7	343	2.5	644.84	0	0	54	1
2	1	4	2	3	0	0	2	1	0	3	102.8	4.94	8.9	4.8	328	3.3	477.091	0	0	59	1
2	0	3	2	2	0	0	4	0	0	3	128.5	5.03	6.4	3.9	243	1.7	557.471	0	0	38	1
3	0	1	1	3	1	2	4	1	0	3	120.2	3.69	7.8	5.7	231	1.5	877.8	0	0	52	0
3	0	1	2	1	0	0	1	0	0	2	107.2	4.3	5	3.4	182	1	618.8	1	0	15	1
2	1	4	2	1	0	1	3	1	1	3	99.6	4.75	6.7	3.3	280	2.7	342.222	0	0	53	1
2	0	4	1	1	0	1	1	1	1	3	110.9	5.04	8.2	4.3	133	3.2	178.719	0	0	48	1
2	0	2	3	3	0	1	1	1	1	3	110.7	4.82	9	5.1	171	2.3	379.174	0	0	39	1
3	0	2	2	2	0	2	4	1	1	2	101.5	4.99	3.5	1.7	134	1.4	162.714	0	0	40	1
3	1	4	1	1	0	2	1	1	1	3	108.4	4.47	4.8	2.5	276	1.8	383.333	1	1	19	1
2	1	4	1	1	0	1	2	1	1	1	94	5.02	9.9	5.7	396	2.4	940.5	0	0	47	0
3	1	3	1	1	1	0	0	1	1	3	101.9	3.67	8.3	5.8	196	2	568.4	0	0	49	0
3	1	1	1	3	1	1	0	0	1	3	122.6	4.03	12.3	5.5	301	5.3	312.358	0	0	51	1
3	0	2	1	3	0	0	1	0	1	2	102.1	4.5	4.9	2.7	254	1.9	360.947	0	0	39	1
3	0	1	2	2	0	2	1	1	1	3	129.2	5.29	11.6	8	216	1.7	1016.47	1	1	48	1
3	1	1	2	3	1	1	4	1	1	3	106.1	5.51	11.7	7	230	3.7	435.135	1	1	1	1
3	1	4	1	1	1	0	0	1	1	2	99.7	4.74	13.9	8.5	288	4.2	582.857	1	0	31	1
3	0	2	2	2	1	2	4	1	1	2	101.1	5.3	8	4	216	3	288	0	0	43	1
3	0	4	1	1	0	1	2	1	1	2	93.9	3.5	10.1	6.5	283	2	919.75	0	0	59	1
2	1	2	2	3	0	0	1	0	0	3	106.7	4.22	5.1	3	307	1.6	575.625	0	0	52	1
3	0	1	1	3	0	1	4	1	0	1	88.6	4.84	13	8.5	246	3.5	597.429	0	0	41	1
3	0	2	1	3	1	2	2	0	1	3	99.9	4.28	4.9	2.8	221	1.4	442	0	0	46	1
2	1	2	1	2	1	0	1	1	1	3	142	4.18	6.4	2.7	370	3.1	322.258	0	0	41	1
3	1	4	2	1	0	0	0	1	1	2	92.5	4.36	6.8	4.1	176	2	360.8	0	0	45	1
2	1	3	1	1	0	0	2	0	1	3	117.4	4.25	5.3	2.5	219	2.2	248.864	0	0	45	0
3	1	4	2	3	0	2	1	1	0	2	96.2	4.44	9.1	4.6	299	3.6	382.056	0	0	45	1
3	1	1	2	3	0	1	4	1	0	2	108.1	4.99	13.5	8.7	329	3.3	867.364	0	0	45	1
2	1	4	2	3	1	2	2	1	0	3	115.5	4.72	7.7	4.1	224	2.9	316.69	0	0	46	1
3	0	1	2	3	0	2	1	1	1	2	112.7	4.75	8.5	6.4	158	1.2	842.667	0	0	56	1
2	1	2	1	2	0	0	1	1	1	3	111.3	4.2	4.6	2.1	172	1.8	200.667	0	0	37	1
3	1	2	2	3	1	0	0	1	1	3	121.6	4.51	6.1	3.6	278	1.8	556	0	0	51	1
3	1	3	2	3	0	0	4	1	1	3	130.5	5.13	12	9	221	1.9	1046.84	1	0	29	1
2	0	3	1	3	0	1	1	1	0	2	98.7	4.82	10.7	7.7	219	2.3	733.174	0	0	46	1
1	1	2	2	3	0	0	1	0	0	3	120.2	4.87	5.2	2.3	245	2	281.75	0	0	53	1
3	0	3	2	1	1	0	1	0	1	1	87	4.98	4.5	2.2	298	1.8	364.222	0	0	54	1
1	1	4	1	3	0	0	2	0	0	3	132.6	4.39	6.8	4.3	222	1.9	502.421	0	0	37	0
2	1	1	1	1	0	1	4	1	0	2	98.5	4.46	5.5	3.2	204	1.8	362.667	0	0	40	1
2	0	1	2	3	0	2	3	1	1	3	116	4.84	6.7	3.9	211	2	411.45	1	0	19	1
3	0	2	2	2	0	0	4	0	0	2	94.8	5.21	6.5	5	274	1.1	1245.45	0	0	50	1
2	1	3	1	1	0	0	0	1	1	3	126.5	4.37	8.4	4.9	203	2.7	368.407	0	0	48	0
3	1	1	2	2	1	0	0	1	1	3	140.7	4.59	6.3	3.8	247	1.6	586.625	0	0	37	1
3	0	4	1	2	1	0	3	1	1	3	123.9	5.24	8	4.3	229	2.7	364.704	0	0	45	1
3	0	2	1	1	1	1	3	0	1	3	113.5	4.89	9.6	6	262	2.8	561.429	0	0	40	1
1	1	4	1	2	0	1	1	1	0	3	98.1	4.11	9.6	5.6	239	2.7	495.704	0	0	51	1
3	1	3	2	3	0	0	3	1	0	3	95.3	4.53	4.9	2.5	237	1.8	329.167	0	0	45	1
1	0	3	1	1	0	2	2	1	0	2	88	5.53	6.7	3.3	261	2.8	307.607	0	0	39	0
3	1	1	2	1	0	0	0	1	1	1	90.5	4.21	10.4	7.8	313	1.6	1525.88	0	0	51	1
3	0	3	2	3	0	0	0	0	0	3	111	4.64	4.9	2.5	189	1.6	295.312	0	0	46	1
3	1	1	2	2	0	0	1	1	1	3	106.6	4.1	8.6	5	94	2.3	204.348	0	0	58	1
2	0	1	2	3	1	0	4	1	1	3	125.4	5.68	10.1	6.9	149	1.7	604.765	0	0	44	1
3	1	2	2	1	1	2	0	1	1	2	101.5	4.29	5.7	3.2	193	1.7	363.294	0	0	52	1
3	0	1	2	3	0	2	1	0	0	1	88.5	4.29	7	5.1	235	1.1	1089.55	0	0	39	1
2	1	4	3	1	0	0	2	1	1	2	92.3	4.83	8	4.4	218	2.9	330.759	0	0	40	1
3	0	1	2	1	1	2	1	0	0	1	95	4.78	7.2	5.7	160	0.7	1302.86	1	0	3	1
2	0	1	2	3	0	2	3	1	1	3	130.2	5.19	6.5	3.7	257	1.8	528.278	0	0	46	1
3	1	1	2	2	0	1	4	1	1	3	118.6	4.57	9.7	6	250	2.8	535.714	0	0	40	1
3	1	2	2	3	1	2	4	1	1	3	122.2	4.58	6.8	4.5	191	1.6	537.188	0	0	39	1
3	0	1	3	2	0	2	4	1	1	3	118.3	4.68	9.4	6.1	230	2.3	610	0	0	41	1
2	0	2	3	3	0	0	0	0	0	1	88.4	5.16	3.2	1.7	211	1.3	275.923	0	0	52	1
2	1	2	1	3	0	0	0	0	0	3	110.1	4.02	5.8	2.9	294	2.4	355.25	0	0	52	1
3	0	4	1	1	1	2	1	1	1	3	112.5	4.16	4.1	2.3	256	1.1	535.273	0	0	45	0
2	1	3	3	3	0	0	0	0	1	3	111.7	4.4	8.9	6.4	313	1.6	1252	0	0	50	1
2	1	4	2	3	0	2	4	1	1	1	82.2	3.76	6.2	3.4	219	2.2	338.455	0	0	45	1
2	1	4	2	3	1	1	4	1	1	3	110.5	4.4	6.9	4.6	290	1.5	889.333	0	0	61	1
3	0	3	2	1	0	0	4	1	1	3	118.6	4.42	6.5	3.8	267	1.7	596.824	0	0	47	1
2	0	4	1	1	0	0	3	0	1	2	101.4	4.9	6.8	3.4	239	2.6	312.538	0	0	58	1
2	0	1	3	3	0	0	1	1	1	3	135.1	4.82	5.8	2.9	220	2.3	277.391	0	0	52	1
3	0	1	1	2	1	2	1	1	1	3	131.2	4.54	6.6	4.3	213	1.4	654.214	0	0	51	1
3	1	1	1	3	1	1	1	1	1	1	80.2	4.04	9.3	5.5	437	3	801.167	0	0	40	1
3	0	1	3	2	1	2	1	1	0	3	114.2	4.84	6	3.8	226	1.4	613.429	0	0	38	1
3	0	2	2	2	0	0	4	1	1	3	107	5.15	6.5	3.1	291	2.5	360.84	0	0	53	1
2	1	2	2	1	0	1	4	1	1	2	83.7	5.1	5	2.1	215	2.4	188.125	0	0	41	1
3	1	2	1	2	0	2	4	1	1	3	136.1	4.34	5.7	3.2	165	2.2	240	0	0	59	1
3	0	3	1	2	0	0	4	1	1	3	116.4	5.24	5.6	3.8	210	1.2	665	0	0	49	1
2	0	3	2	1	0	0	1	1	0	2	96.2	5.41	5.1	2.2	228	2.3	218.087	0	0	41	1
2	0	1	3	3	1	0	1	1	1	3	114.3	4.57	8.8	5.6	185	2.2	470.909	0	0	54	1
2	1	1	2	3	0	0	1	0	1	1	88.1	4.28	10.4	5.7	277	3.4	464.382	0	0	38	1
3	1	2	2	3	0	0	1	1	1	1	84	5.04	6.4	3.2	202	2.6	248.615	0	0	41	1
1	0	4	3	3	0	2	3	1	0	2	95	5.11	8.3	4.8	288	2.8	493.714	0	0	59	1
3	0	1	2	3	0	0	1	1	1	2	102.1	4.71	5.3	3.4	159	1.1	491.455	0	0	44	1
3	1	2	2	1	1	1	4	1	0	3	100.1	4.68	5.6	3.1	197	1.8	339.278	0	0	47	0
3	1	1	2	2	0	0	1	1	1	3	122.6	4.32	4.4	2.1	184	1.9	203.368	0	0	51	1
3	0	3	3	3	0	2	2	1	1	2	107.1	5.39	6.4	3.1	201	2.3	270.913	0	0	47	1
1	0	1	2	3	0	1	2	0	0	2	100.7	5.33	8	4.4	231	2.6	390.923	0	0	40	1
3	1	4	1	3	0	0	0	1	1	3	132.6	3.6	10.5	7	277	2.8	692.5	0	0	52	1
3	0	2	1	3	0	1	4	1	1	3	100.2	4.17	5	2.7	189	1.6	318.938	0	0	50	1
3	0	3	1	2	1	2	4	0	1	3	136.1	4.93	12.8	8.2	236	3.2	604.75	0	0	47	1
3	1	2	1	1	1	2	4	0	1	3	119.4	4.42	4.8	2.7	229	1.3	475.615	1	1	31	1
3	1	1	2	2	0	0	0	1	1	3	137.1	5.43	8.2	4.6	179	2.9	283.931	0	0	37	1
2	1	3	3	1	0	0	0	1	0	3	92	4.56	7.8	3.9	292	3.1	367.355	0	0	54	1
2	1	2	3	3	0	2	2	1	1	3	137.4	3.56	5.7	3.2	276	1.8	490.667	0	0	52	1
3	1	4	1	1	1	2	1	1	1	3	151	4.43	7.8	6	186	1.1	1014.55	0	0	61	1
3	0	3	1	1	1	0	4	1	1	3	140.3	4.59	10.1	6.5	206	2.5	535.6	0	0	49	1
1	1	2	3	2	0	0	1	0	0	2	102.3	4.64	6.7	3.4	232	2.2	358.545	0	0	57	1
3	1	2	1	1	0	2	3	1	0	3	120.8	4	7.3	3.8	326	3	412.933	0	0	56	1
2	1	2	1	1	0	1	0	1	1	3	112	5.68	8.9	3	150	4.7	95.7447	0	0	47	1
3	1	1	1	2	0	0	0	1	1	3	134	4.42	10.5	4.7	220	4.7	220	0	0	41	1
3	0	3	1	1	1	2	4	1	1	2	99.8	5.15	12	6.6	314	3.4	609.529	0	0	49	1
2	1	1	2	3	0	1	3	1	0	3	114.3	4.39	9.5	5.8	370	2.3	933.043	0	0	44	1
3	0	2	2	2	1	2	1	1	1	3	121.9	5.34	6.5	3.8	233	1.8	491.889	0	0	47	1
3	1	2	1	2	0	1	4	1	1	3	111.3	5.39	9.1	5.1	420	3.1	690.968	0	0	59	1
3	0	1	3	2	0	2	4	1	1	2	111	4.86	8	6.1	169	1.4	736.357	0	0	40	1
2	1	1	2	3	1	2	1	1	1	3	109.2	4.39	6.7	4.3	307	1.8	733.389	0	0	46	1
3	0	1	2	3	0	0	0	1	0	2	108.5	4.76	6.7	4.3	230	1.4	706.429	0	0	51	1
3	1	1	2	1	0	1	0	1	1	1	80.2	4.81	11.1	8.7	256	1.4	1590.86	0	0	50	1
3	0	1	2	2	1	2	1	1	0	3	111	4.38	10.2	5.1	255	3.8	342.237	0	0	45	1
2	1	2	1	3	0	1	4	1	1	2	101.3	4.74	6.7	3.5	214	2.1	356.667	0	0	41	0
2	1	4	2	3	0	1	2	1	0	2	93.3	4.22	7	3.8	270	2	513	0	0	44	1
3	1	4	1	3	0	1	1	1	1	1	74.6	3.97	6.5	4.2	293	1.9	647.684	0	0	51	1
2	0	1	1	1	0	2	1	1	1	2	97.4	5.08	7.2	4.7	236	1.5	739.467	0	0	39	1
3	1	1	2	3	0	0	0	1	0	2	100.1	4.27	6.3	4.2	159	1.2	556.5	1	0	15	1
2	0	4	3	3	1	0	2	1	1	2	109.1	5.07	8.5	4.3	429	3.2	576.469	0	0	45	1
3	1	1	3	2	1	2	4	1	1	3	131.8	4.68	9.1	6.3	215	1.9	712.895	0	0	55	1
3	0	2	3	3	0	0	1	1	1	2	97.7	4.48	5.7	3.7	152	1.3	432.615	0	0	54	1
3	1	3	1	1	0	0	0	1	1	3	110.1	4.94	5.7	3.7	182	1.4	481	0	0	49	1
3	0	1	2	2	0	2	4	1	1	3	126	4.75	6.5	4.4	181	1.4	568.857	1	1	46	1
3	1	2	3	3	0	0	2	1	1	2	98.8	4.02	4.5	2.6	213	1.5	369.2	0	0	37	1
2	1	2	3	3	0	0	3	0	1	2	79.6	4.22	4.3	2.3	309	1.4	507.643	0	0	38	1
2	1	4	3	3	0	0	1	1	0	1	83.9	4.47	5.1	2	211	2.7	156.296	0	0	38	1
3	0	4	2	1	1	0	1	1	0	2	104.8	4.21	6	4.2	204	1.1	778.909	0	0	55	1
3	1	1	1	3	0	2	3	1	1	1	97.4	4.16	7.9	5.7	217	1.5	824.6	0	0	52	1
3	1	4	2	1	0	0	2	1	1	3	120.5	5.34	6	3.3	158	1.8	289.667	0	0	38	1
3	0	1	3	3	0	1	1	1	1	1	93	5.34	8	5	219	2.1	521.429	0	0	54	1
3	1	4	2	3	1	0	1	1	1	3	115.6	4.38	5.5	2.9	235	2	340.75	0	0	40	1
3	0	2	2	1	0	1	1	0	1	1	81.7	4.74	6.6	4.1	133	1.6	340.812	0	0	40	1
2	1	3	3	3	0	2	2	1	0	1	74.8	4.08	4.3	2.1	239	1.8	278.833	0	0	47	1
3	1	4	1	1	0	0	0	1	1	1	78.8	4.47	4.9	1.9	211	2.4	167.042	0	0	45	1
3	0	2	1	1	0	1	1	0	1	2	89.7	3.46	13.4	9.2	390	2.8	1281.43	1	0	33	1
3	1	2	1	1	1	0	0	1	1	3	108.8	4.09	3.8	2.1	138	1	289.8	0	0	40	1
3	0	1	3	3	1	0	0	1	1	3	109.7	5.04	6.7	3.9	214	1.8	463.667	0	0	41	1
3	0	1	1	3	1	2	4	1	1	3	123.9	4.79	7.2	4.5	244	1.7	645.882	0	0	51	0
1	1	2	2	3	0	1	3	1	1	3	105	4.11	7.1	3.3	36	2.8	42.4286	0	0	44	0
1	0	4	2	3	0	1	1	0	0	1	83.8	5	5.3	3.1	241	1.4	533.643	0	0	61	1
1	1	4	2	3	0	0	3	1	0	3	112	5.35	6.3	4.2	311	1.7	768.353	0	0	57	1
2	1	4	3	3	0	0	2	0	0	2	93.7	4.5	7.1	4.6	307	2.1	672.476	0	0	54	1
3	0	2	2	1	1	2	1	0	1	3	121.5	4.98	7.4	3.9	189	2.4	307.125	1	0	30	1
2	0	2	2	3	0	0	1	1	0	3	116.8	5.56	7.3	3.4	165	3.3	170	0	0	38	1
3	1	2	2	3	0	0	4	1	1	3	135.2	4.84	8.5	5.8	455	1.9	1388.95	0	0	40	1
3	1	4	1	1	1	2	0	1	1	2	100.7	4.84	5.9	2.4	314	2.2	342.545	0	0	46	0
3	1	3	1	1	1	0	0	1	1	3	104.4	5.05	8.6	5.8	263	2.1	726.381	0	0	49	1
3	1	2	2	1	0	0	4	1	1	3	108.5	4.87	7	1.8	203	4.4	83.0455	0	0	52	0
2	0	4	3	2	1	2	3	1	1	3	132.6	5.21	10.2	6.9	305	2.1	1002.14	0	0	59	1
2	1	1	1	3	0	1	2	1	0	2	88.4	4.78	5.4	3.2	209	1.6	418	0	0	55	1
1	1	4	2	3	0	0	1	1	0	2	94.8	4.42	7.1	4.3	329	2	707.35	0	0	38	1
3	1	2	1	2	0	0	0	0	0	2	104.4	4.48	6	2.4	190	2.8	162.857	0	0	42	1
3	1	2	1	3	1	1	4	0	1	2	100.6	3.72	9.3	5.6	360	2.7	746.667	0	0	47	1
3	1	3	2	1	1	2	4	1	1	3	115.2	4.45	14.2	8.4	415	4.5	774.667	0	0	44	1
3	0	3	1	1	1	0	4	1	1	3	121.9	4.78	7.4	4.2	195	2.2	372.273	0	0	59	1
2	0	3	2	3	1	0	1	1	1	3	103.8	5.7	5.8	3.5	189	1.7	389.118	0	0	44	1
3	0	4	1	1	0	0	4	1	0	2	101.5	5.68	6.5	3.8	155	2.1	280.476	0	0	38	1
3	0	4	1	2	0	0	1	1	1	2	103.2	4.89	5.6	3.4	254	1.3	664.308	0	0	53	1
2	1	3	3	3	0	0	1	0	1	3	119.5	4.74	6.9	4.4	348	1.8	850.667	0	0	45	1
2	0	2	2	2	0	1	2	1	1	3	107.5	4.48	7.8	4.9	229	2	561.05	0	0	51	1
2	1	1	3	2	0	0	4	1	0	2	105.4	4.31	7.7	4.5	279	2.2	570.682	0	0	56	1
3	1	2	1	1	1	0	0	1	1	3	115.4	4.42	9.7	4.1	281	4.7	245.128	0	0	57	1
1	0	1	2	3	0	2	3	1	1	3	123.2	6.14	18.5	12	455	4	1365	0	0	42	1
3	0	3	1	1	1	2	4	1	1	2	103.2	4.6	8.5	4.9	244	2.3	519.826	0	0	60	1
3	1	4	1	2	0	2	4	1	1	3	134.9	5.09	8.7	4.6	252	3.1	373.935	0	0	51	1
3	1	1	1	1	0	2	4	1	1	2	98.8	3.95	5.9	2.3	299	2.6	264.5	0	0	37	1
3	1	3	1	1	0	2	1	1	1	3	121.1	5.07	6.2	3.8	139	1.8	293.444	0	0	47	0
3	0	1	1	3	0	2	4	1	1	3	133.1	4.85	8.5	5.3	232	2.3	534.609	0	0	42	1
3	1	4	3	3	0	0	0	0	1	3	96.4	4.67	10.8	8.7	278	1.4	1727.57	0	0	58	1
2	1	4	2	2	0	0	3	0	0	2	97.4	4.32	6	3.9	233	1.5	605.8	0	0	57	1
2	1	2	3	3	1	0	4	1	1	3	113	5.01	7.2	4	283	2.5	452.8	0	0	52	1
2	1	1	2	3	0	0	2	1	0	2	95.3	4.28	8.3	4.5	238	3.3	324.545	0	0	50	1
1	0	4	1	2	0	0	0	1	1	2	100	6.26	10.9	5.9	305	3.6	499.861	0	0	43	0
3	1	1	1	3	1	0	0	1	1	3	115	4.74	9.5	6.7	210	1.8	781.667	0	0	39	1
2	0	2	3	3	1	1	2	0	1	3	144.7	4.68	6.4	3.1	218	2.5	270.32	0	0	40	1
3	0	1	2	1	0	2	4	0	1	2	102	4.19	4.2	2	119	1.6	148.75	0	0	50	1
3	0	2	2	3	0	1	1	1	1	2	100.9	5.11	5.8	3.4	263	1.8	496.778	0	0	50	1
1	1	1	3	3	0	0	0	1	0	3	128	4.64	5.6	3	240	2	360	0	0	44	1
3	1	2	3	3	1	2	1	1	1	1	87.8	4.99	4.4	2.3	286	1.6	411.125	0	0	59	1
3	1	1	2	3	0	0	1	1	1	3	101.9	4.93	7.8	5.6	249	1.4	996	0	0	52	1
3	0	2	3	3	0	2	4	0	0	3	106.3	3.86	7	4.1	185	1.5	505.667	0	0	40	1
2	0	4	2	3	0	1	1	1	1	2	98.5	4.53	8.4	5.4	192	2	518.4	0	0	46	1
3	1	1	2	3	0	0	3	0	1	1	78.4	4.46	7.7	4.7	267	2.2	570.409	0	0	49	0
3	1	3	1	1	1	0	2	1	1	2	88.2	4.64	6.9	4.2	223	1.8	520.333	0	0	49	1
3	0	2	3	3	0	2	4	1	1	2	112.4	5.18	5.4	2.9	120	1.7	204.706	0	0	45	1
2	1	1	3	3	0	0	2	1	1	3	110.4	4.83	9.6	4.2	354	4.4	337.909	0	0	39	1
3	0	1	2	3	0	0	1	1	0	3	142	4.44	5.7	2.9	148	2.2	195.091	0	0	44	1
3	1	4	1	1	0	2	4	1	1	3	111.4	4.5	10.3	6.6	215	2.8	506.786	1	0	28	1
3	0	4	2	3	0	0	3	1	1	3	117.1	4.44	7.1	5.1	157	1.2	667.25	0	0	46	0
2	0	2	2	2	0	1	4	1	1	2	93.3	3.88	5.6	3.3	351	1.8	643.5	0	0	41	1
3	1	4	1	1	1	1	0	1	1	3	122.5	4.42	8.8	4.3	239	3.6	285.472	0	0	52	1
3	1	2	1	1	0	2	1	0	1	3	101.8	5.48	8.6	4.2	309	3.4	381.706	0	0	18	1
3	0	1	2	2	0	1	2	0	0	1	99.7	4.52	8.3	4.5	241	2.9	373.966	0	0	14	1
3	0	1	2	3	0	1	3	1	1	3	116.4	4.6	6.9	4.9	166	1.3	625.692	0	0	27	1
3	1	3	1	2	1	0	1	1	0	2	99.8	4.85	6.5	3.2	206	2.2	299.636	0	0	15	1
3	0	2	3	3	1	2	1	1	1	3	117.7	3.16	6.1	2.8	164	2.1	218.667	1	0	2	1
2	1	2	2	2	0	0	2	1	0	2	91.6	3.77	9.5	6.5	281	2.1	869.762	0	0	19	1
2	0	1	3	2	0	0	1	1	0	1	88	5.83	7	3.4	242	2.5	329.12	0	0	27	1
3	1	2	2	3	0	0	2	1	1	2	90.6	4.99	4	2.3	162	1.2	310.5	0	0	19	1
2	1	1	1	3	0	0	1	0	0	1	77.9	4.75	5.5	3	281	1.8	468.333	0	0	34	1
3	1	2	2	2	1	0	1	1	1	2	91.6	4.53	4.5	1.9	249	2	236.55	0	0	19	1
2	1	2	3	3	0	0	1	1	1	3	112.1	4.31	6	2.8	408	2.2	519.273	0	0	20	0
3	1	4	3	3	0	0	0	0	1	1	87.1	4.36	5.4	2.6	222	2.1	274.857	0	0	33	1
3	0	4	1	1	1	2	2	1	0	1	87.6	4.53	7.2	4.4	153	2.2	306	0	0	35	1
3	1	4	3	2	0	0	0	1	1	2	87.2	4.84	10.4	6	245	3.5	420	0	0	29	1
3	0	2	1	2	0	1	2	1	1	3	113	5.16	9.9	7.2	307	1.7	1300.24	0	0	19	1
3	1	2	3	2	0	0	0	0	1	1	77.3	4.08	6.1	3.1	237	2.2	333.955	0	0	33	1
3	0	1	1	3	0	1	2	0	0	1	85.8	4.35	7	4.5	242	1.7	640.588	0	0	27	1
2	0	1	1	1	0	0	3	1	1	3	122.8	3.85	7.3	4.4	215	1.6	591.25	0	0	20	0
2	0	4	3	3	0	1	1	1	0	2	90.9	4.94	6.2	3	163	2.3	212.609	0	0	29	1
3	1	1	3	1	0	1	1	1	1	1	73.8	4.66	8.5	5.3	337	2.4	744.208	0	0	13	1
2	1	1	3	3	0	0	2	1	0	2	101.2	4.06	6.5	4	351	1.9	738.947	0	0	21	1
1	1	4	1	3	0	1	3	0	0	1	82.9	4.27	6.5	3.4	317	2	538.9	0	0	27	0
3	1	3	1	1	0	0	0	1	0	1	88.8	4.68	7.2	3.2	262	3.1	270.452	0	0	28	1
3	0	2	3	2	0	2	1	1	1	2	104.7	4.12	5	3.8	193	0.8	916.75	0	0	21	1
3	1	2	2	3	1	0	0	1	1	3	103.9	4.2	9.8	5.5	231	3.4	373.676	0	0	20	1
3	0	1	1	1	0	2	0	1	1	2	106.3	4.64	8.7	5.5	182	2.2	455	1	0	32	1
2	1	1	1	3	0	0	2	0	0	2	107.6	4.66	5.6	3.1	121	1.8	208.389	1	0	32	0
3	0	1	2	2	0	2	1	1	1	3	116.4	5.28	8.4	5.7	193	1.8	611.167	0	0	21	1
3	0	1	2	3	1	0	1	1	1	3	115	4.31	6.4	3.6	208	1.9	394.105	0	0	23	1
3	0	4	1	1	0	0	3	1	1	3	103.7	4.59	7.1	4	361	2.4	601.667	0	0	35	1
3	1	1	2	2	0	1	2	1	1	3	109.8	4.43	9.3	5.2	336	2.7	647.111	0	0	27	1
2	1	1	1	3	1	0	2	0	0	3	109.5	4.16	6.6	4	229	1.7	538.824	0	0	33	1
2	0	1	3	3	0	1	3	0	1	1	94.5	4.83	7.8	3.5	222	3	259	0	0	29	1
3	1	4	2	3	0	2	1	1	1	3	110.9	4.57	2.8	1.2	205	1.2	205	0	0	36	1
2	0	4	1	2	1	0	0	1	1	1	91.9	5.12	5.4	3.4	154	1.5	349.067	0	0	14	1
2	1	3	1	1	0	0	3	1	1	3	98.8	5.21	7.9	4.2	287	2.7	446.444	0	0	30	0
1	1	3	1	2	0	0	3	1	0	1	90.6	4.53	6.5	4.3	222	1.8	530.333	0	0	29	0
2	1	4	3	3	1	0	0	1	0	1	86.1	4.93	7.7	4.6	374	2.6	661.692	0	0	23	1
2	1	1	1	3	0	2	2	1	0	3	134.2	3.96	7.8	4.5	228	2.1	488.571	0	0	15	1
2	0	1	1	1	0	1	1	0	1	2	100.5	4.77	6.4	3.7	224	1.7	487.529	0	0	33	0
3	1	2	3	2	0	0	0	1	1	3	106.2	2.9	3.5	1.8	258	1.3	357.231	0	0	21	1
3	0	1	1	3	0	0	0	1	1	1	94.2	3.86	7.4	2.8	248	3.7	187.676	0	0	27	1
2	1	2	2	3	0	0	2	1	1	3	120.9	4.46	6.4	3.6	662	2.1	1134.86	0	0	24	1
3	1	1	3	3	0	0	2	1	1	3	118.5	4.59	4.8	2.6	202	1.6	328.25	0	0	27	1
1	0	1	1	3	0	1	2	1	1	2	94.9	5.15	10.4	7	416	2.4	1213.33	0	0	27	1
3	1	2	1	3	0	0	1	1	1	1	89.8	4.91	4.7	2	167	1.9	175.789	0	0	30	1
3	1	2	3	3	0	0	1	1	1	2	93.6	4.19	5.3	3.9	205	0.8	999.375	0	0	13	1
2	0	4	2	1	1	1	1	0	1	3	137.3	5.5	6.2	4.5	104	1.1	425.455	0	0	31	1
1	1	4	2	3	0	2	2	1	1	3	115.3	4.85	6.3	3.2	324	2.2	471.273	0	0	23	1
1	0	2	1	3	0	1	1	0	0	3	132.2	4.8	6.1	4	265	1.6	662.5	0	0	19	0
2	0	2	1	1	0	0	3	0	0	2	92.4	4.93	7.2	2.9	262	3.3	230.242	0	0	19	0
3	0	3	2	1	1	0	1	0	0	2	95.9	5.3	6.1	3.2	233	1.9	392.421	0	0	28	1
3	0	2	1	1	0	1	2	1	1	2	92.3	4.54	5.2	2.7	227	2	306.45	0	0	24	1
2	1	2	1	2	0	0	3	1	1	3	158.1	3.87	3.6	1.8	223	1.3	308.769	0	0	23	1
1	1	2	2	3	0	2	3	1	0	3	116.6	4.64	4.2	1.5	373	1.9	294.474	0	0	29	1
2	1	4	3	3	0	0	0	1	0	2	92.1	4.81	4.8	2.2	204	1.6	280.5	0	0	35	1
3	1	2	3	2	1	0	1	1	1	1	97	4.37	5.9	3.5	238	1.8	462.778	0	0	25	1
2	0	1	2	3	0	1	3	1	1	3	121	4.85	12.3	7.8	220	3.2	536.25	0	0	31	1
3	1	1	1	2	0	0	0	1	1	3	111.2	4.97	9.5	5.5	381	2.7	776.111	0	0	28	1
3	0	2	3	1	0	2	1	0	0	3	103.4	4.28	4.1	2.5	184	1.1	418.182	0	0	13	1
2	1	2	1	2	1	0	2	1	1	2	90.6	4.87	7.9	4.3	199	2.8	305.607	0	0	16	1
3	0	2	2	3	0	2	1	1	1	2	111	5.31	6.8	3.3	223	2.9	253.759	0	0	19	1
2	0	2	3	2	0	1	1	1	0	1	71.3	4.83	4.1	2	128	1.7	150.588	0	0	32	1
1	0	3	1	3	0	0	3	1	0	3	110.2	5.53	6.6	3.9	164	1.9	336.632	0	0	28	1
3	0	3	2	2	1	2	1	1	1	2	104.2	5.59	11.5	8.9	181	1.6	1006.81	0	0	26	1
3	1	4	2	3	0	2	3	1	0	3	101.9	4.42	6.7	3.7	159	2.4	245.125	0	0	15	1
3	0	2	3	2	0	2	2	1	1	3	131.5	4.7	4.6	2.4	210	1.3	387.692	0	0	14	1
3	0	1	1	2	0	2	1	1	1	3	118	4.98	9.3	5.9	251	2.1	705.19	0	0	25	1
2	0	1	1	1	1	0	0	1	1	3	131.7	4.96	7.3	4.4	222	2.1	465.143	0	0	20	1
2	1	2	1	3	0	2	1	0	1	3	164.9	4.68	7.9	4.7	246	2.2	525.545	0	0	15	0
2	1	2	2	2	0	2	1	1	1	3	125.3	4.88	9.3	6.4	267	2.1	813.714	0	0	19	1
3	0	1	2	3	0	2	1	1	1	2	94	4.59	5.3	2.8	141	1.7	232.235	0	0	24	1
3	1	4	3	3	1	2	1	1	0	2	100.8	4.43	8	4.8	250	2.4	500	0	0	25	1
3	1	2	3	3	0	0	1	1	1	3	124.1	4.83	6.2	2.8	205	2.5	229.6	0	0	17	1
3	1	2	2	3	0	0	0	1	1	1	81.4	3.16	6.6	3.7	260	1.8	534.444	0	0	20	1
3	0	2	3	3	0	1	1	1	0	3	110.9	5.48	4.9	2	175	1.9	184.211	0	0	19	1
3	0	1	1	1	0	1	1	0	1	1	92.8	3.98	11	7.5	311	2	1166.25	0	0	33	1
3	0	2	3	2	0	1	1	1	1	2	106	4.44	6.9	3	347	2.7	385.556	0	0	21	1
3	1	1	1	2	0	2	1	1	1	3	132.5	4.5	6	2.6	166	2.7	159.852	0	0	20	0
3	0	1	2	2	0	2	1	1	1	2	97.9	4.21	8.4	4.3	158	3.5	194.114	0	0	24	1
3	0	4	3	3	1	0	1	1	1	1	91.7	5.19	5.5	2.6	223	1.9	305.158	0	0	13	1
3	0	3	2	1	1	0	1	1	1	2	103.8	5.08	8.3	5.8	143	1.8	460.778	0	0	28	1
3	1	1	3	3	0	0	1	1	1	2	89.7	4.71	6.3	3.2	224	1.8	398.222	0	0	15	1
3	0	3	2	1	0	1	1	1	1	1	90.1	4.5	9.7	5.8	237	2.9	474	0	0	21	1
2	0	2	3	1	0	2	2	1	0	3	103.6	5.31	3.1	1.2	231	1.5	184.8	0	0	15	1
2	1	2	2	3	1	2	2	1	1	3	114.6	4.06	6.1	3.7	270	1.6	624.375	0	0	19	1
3	0	1	2	2	1	0	1	0	1	2	107.1	3.54	6.4	2.9	125	2.8	129.464	0	0	27	1
3	0	4	2	1	0	1	1	0	1	1	82.5	4.46	8	5.8	192	1.3	856.615	1	1	19	1
2	1	1	1	1	0	1	3	1	0	3	116.4	4.27	11.6	7.8	430	2.6	1290	0	0	24	1
3	0	4	1	3	1	2	1	1	1	2	103.4	4.63	8.1	4.3	239	2.5	411.08	0	0	26	1
3	1	1	2	3	0	0	3	1	0	2	100.2	4.65	5.9	3.4	242	1.6	514.25	0	0	15	1
3	0	4	3	3	1	0	2	1	1	3	113.8	4.82	10.2	5.3	258	3.8	359.842	0	0	37	1
2	0	2	3	3	0	1	3	1	1	3	118.7	5.02	7.9	4.2	167	2.9	241.862	0	0	13	1
3	0	2	2	2	1	1	1	1	1	1	87.6	4.36	6.5	4.6	133	1.3	470.615	1	0	26	1
2	0	1	2	2	1	0	1	1	1	3	117	4.77	9.2	5.6	224	2.8	448	0	0	32	1
2	0	4	1	2	0	0	3	1	0	2	102.9	5.12	6.5	3.4	243	2.2	375.545	0	0	21	0
[truncated: 73 more rows]
